# Supplementary material for: Gene expression associated with PTSD in World Trade Center responders: An RNA sequencing study
Source: Transl Psychiatry. 2017 Dec 18;7:1297. doi: 10.1038/s41398-017-0050-1 (PMC5802695; doi:10.1038/s41398-017-0050-1)
Supplement: Supplementary file 2 — Supplementary Table 1 [file 41398_2017_50_MOESM2_ESM.csv]

Gene body counts analysis										Gene exon counts analysis
Discovery				Replication						Discovery				Replication
Gene	log2FC	p	FDR	log2FC	p	FDR	p < 0.05 (R)	p < 0.05 (R)& |log2FC| > 0.26	p < 0.05 (R)& |log2FC| > 0.26 & consistent FC	Gene	log2FC	p	FDR	log2FC	p	FDR	p < 0.05 (R)	p < 0.05 (R)& |log2FC| > 0.26	p < 0.05 (R)& |log2FC| > 0.26 & consistent FC
CCDC85B	-0.284	0	0.03	-0.28	0.034	0.606	*	*	*	CCDC85B	-0.264	0	0.032	-0.268	0.026	0.54	*	*	*
FKBP5	0.281	0.001	0.037	0.27	0.018	0.583	*	*	*	01-Mar	0.273	0	0.031	0.284	0.013	0.503	*	*	*
NDUFA1	-0.308	0	0.025	-0.303	0.01	0.566	*	*	*	OMG	0.302	0.001	0.047	0.287	0.044	0.573	*	*	*
SNORD46	-0.386	0.001	0.044	-0.371	0.044	0.619	*	*	*	CMTM2	-0.316	0.001	0.041	-0.299	0.021	0.54	*	*
SNORD54	-0.379	0	0.03	-0.382	0.02	0.583	*	*	*	CRIPAK	0.395	0.001	0.041	0.469	0.007	0.485	*	*
C19orf70	-0.274	0.001	0.035	-0.243	0.046	0.619	*	*		GRB10	0.36	0	0.031	0.316	0.046	0.578	*	*
CMTM2	-0.318	0.001	0.041	-0.3	0.028	0.588	*	*		H1FX	-0.273	0	0.016	-0.327	0	0.45	*	*
H1FX	-0.295	0	0.017	-0.344	0.001	0.437	*	*		H3F3C	-0.344	0	0.036	-0.389	0.025	0.54	*	*
HIST4H4	-0.309	0.001	0.033	-0.335	0.006	0.563	*	*		HIST4H4	-0.283	0.001	0.048	-0.315	0.006	0.485	*	*
OGFR-AS1	-0.332	0	0.021	-0.351	0.007	0.563	*	*		NDUFA1	-0.327	0	0.018	-0.288	0.011	0.485	*	*
ABHD17A	-0.196	0	0.017	-0.216	0.002	0.542	*			ABHD17A	-0.175	0	0.031	-0.226	0.001	0.458	*
AKAP13	0.171	0	0.017	0.182	0.007	0.563	*			AGFG1	0.146	0	0.018	0.149	0.009	0.485	*
ARL6IP4	-0.173	0.001	0.04	-0.181	0.041	0.619	*			AIM1	0.089	0	0.038	0.131	0.002	0.484	*
ARRDC2	-0.157	0	0.03	-0.173	0.036	0.612	*			AKAP13	0.182	0	0.031	0.223	0.006	0.484	*
ASXL2	0.102	0.001	0.038	0.112	0.033	0.602	*			AP1G1	0.121	0	0.031	0.138	0.013	0.505	*
ATAD3A	-0.183	0.001	0.046	-0.207	0.029	0.59	*			ARID2	0.154	0	0.031	0.18	0.006	0.484	*
B3GALT4	-0.199	0.001	0.039	-0.239	0.013	0.575	*			ARL6IP4	-0.145	0.001	0.043	-0.155	0.038	0.567	*
BCL2L2-PABPN1	-0.119	0	0.026	-0.156	0.007	0.563	*			ARMC2	0.236	0	0.039	0.272	0.016	0.517	*
C14orf2	-0.255	0.001	0.047	-0.252	0.028	0.588	*			ARPC3	-0.173	0.001	0.041	-0.151	0.032	0.558	*
C19orf43	-0.171	0	0.03	-0.182	0.017	0.583	*			B3GALT4	-0.168	0.001	0.048	-0.221	0.009	0.485	*
CAST	0.092	0.001	0.033	0.093	0.038	0.618	*			BTBD7	0.153	0	0.016	0.148	0.005	0.484	*
CCDC84	-0.115	0	0.029	-0.174	0.002	0.546	*			C19orf43	-0.158	0.001	0.041	-0.153	0.029	0.548	*
CD163	0.23	0.002	0.048	0.261	0.011	0.575	*			CCDC28A	-0.154	0	0.036	-0.137	0.042	0.567	*
CEBPB	-0.212	0.002	0.047	-0.273	0.008	0.563	*			CD163	0.253	0.001	0.045	0.316	0.004	0.484	*
CEBPB-AS1	-0.239	0.002	0.049	-0.305	0.016	0.583	*			CEP350	0.117	0.001	0.042	0.14	0.013	0.504	*
CEP350	0.09	0.001	0.033	0.092	0.038	0.618	*			CIRBP	-0.125	0	0.031	-0.182	0.001	0.45	*
CIRBP	-0.152	0	0.023	-0.198	0.001	0.439	*			CNBP	-0.121	0.001	0.041	-0.14	0.006	0.485	*
CNOT1	0.107	0	0.033	0.126	0.01	0.563	*			CNOT1	0.142	0.001	0.039	0.188	0.004	0.484	*
CNOT11	0.13	0	0.028	0.16	0.004	0.563	*			CYB561A3	-0.165	0	0.031	-0.142	0.026	0.54	*
DBP	-0.215	0	0.02	-0.162	0.045	0.619	*			DPYD	0.135	0.001	0.045	0.153	0.042	0.567	*
ERLIN1	0.167	0	0.022	0.169	0.009	0.563	*			DSN1	-0.221	0	0.036	-0.287	0.006	0.485	*
ESRRA	-0.162	0	0.029	-0.198	0.006	0.563	*			EPG5	0.156	0	0.031	0.144	0.041	0.567	*
FARSA	-0.184	0	0.02	-0.181	0.016	0.583	*			FARSA	-0.152	0	0.036	-0.16	0.025	0.54	*
FOXN2	0.11	0	0.025	0.1	0.014	0.579	*			FGD4	0.17	0	0.032	0.217	0.001	0.458	*
FPGS	-0.177	0	0.031	-0.197	0.006	0.563	*			FNDC3A	0.105	0	0.031	0.123	0.021	0.54	*
GANC	0.095	0.001	0.038	0.118	0.02	0.583	*			GMFG	-0.253	0	0.026	-0.251	0.008	0.485	*
GMFG	-0.2	0	0.031	-0.205	0.011	0.573	*			HEATR5B	0.144	0	0.016	0.131	0.019	0.529	*
GUSBP3	0.167	0	0.029	0.209	0.009	0.563	*			HIST1H1E	-0.186	0	0.031	-0.231	0.005	0.484	*
GUSBP9	0.168	0	0.026	0.169	0.029	0.589	*			HOOK3	0.138	0	0.033	0.12	0.042	0.567	*
HIST1H1E	-0.211	0	0.03	-0.25	0.012	0.575	*			IER2	-0.191	0	0.031	-0.203	0.004	0.484	*
HMHA1	-0.144	0.001	0.046	-0.143	0.024	0.588	*			IKZF3	0.132	0.001	0.048	0.166	0.01	0.485	*
IER2	-0.205	0	0.028	-0.224	0.007	0.563	*			INO80D	0.132	0.001	0.041	0.141	0.015	0.514	*
INO80D	0.094	0.001	0.039	0.091	0.043	0.619	*			KIDINS220	0.138	0	0.022	0.11	0.041	0.567	*
KCTD9	0.099	0.002	0.048	0.133	0.008	0.563	*			L3MBTL3	0.134	0.001	0.049	0.176	0.012	0.497	*
KIF13B	0.136	0.001	0.045	0.126	0.043	0.619	*			LATS1	0.145	0	0.036	0.153	0.028	0.546	*
L2HGDH	0.169	0.001	0.046	0.191	0.023	0.588	*			LFNG	-0.164	0.001	0.041	-0.269	0	0.45	*
LFNG	-0.166	0.001	0.046	-0.287	0	0.437	*			LOC441155	0.158	0	0.031	0.216	0.005	0.484	*
LOC101928386	0.134	0.001	0.039	0.133	0.021	0.583	*			LRRC8C	0.147	0	0.026	0.191	0.001	0.458	*
LOC729683	-0.184	0.001	0.039	-0.181	0.022	0.587	*			LTB	-0.142	0.001	0.043	-0.143	0.038	0.567	*
LRRFIP2	0.111	0.002	0.047	0.125	0.026	0.588	*			MAT2A	0.097	0.001	0.041	0.11	0.039	0.567	*
MAP4	0.17	0.001	0.044	0.194	0.015	0.579	*			MED1	0.142	0	0.016	0.128	0.01	0.485	*
01-Mar	0.245	0	0.03	0.304	0.007	0.563	*			MED14	0.162	0.001	0.047	0.19	0.01	0.485	*
MCRS1	-0.129	0.001	0.035	-0.133	0.044	0.619	*			MRTO4	-0.203	0.001	0.047	-0.265	0.013	0.497	*
MED1	0.095	0	0.023	0.083	0.047	0.619	*			MYCBP2	0.187	0	0.026	0.168	0.028	0.546	*
MFNG	-0.118	0.001	0.038	-0.148	0.008	0.563	*			NBPF10	0.193	0	0.039	0.171	0.048	0.578	*
MIR3134	0.093	0.002	0.048	0.11	0.014	0.579	*			NCKAP1L	0.094	0.001	0.045	0.11	0.042	0.567	*
MYCBP2-AS1	0.162	0.001	0.038	0.246	0.003	0.563	*			NCOA3	0.146	0	0.018	0.127	0.044	0.573	*
NCOR1	0.112	0	0.026	0.104	0.038	0.619	*			NCOR1	0.149	0.001	0.041	0.166	0.015	0.506	*
NME9	0.093	0	0.026	0.097	0.033	0.602	*			NF1	0.179	0.001	0.041	0.203	0.015	0.514	*
PABPN1	-0.151	0	0.019	-0.146	0.023	0.588	*			NFAT5	0.232	0	0.035	0.212	0.031	0.556	*
PIK3CA	0.106	0	0.026	0.109	0.03	0.59	*			NFYA	0.109	0	0.022	0.119	0.025	0.54	*
PLD4	-0.247	0	0.032	-0.225	0.047	0.619	*			NSD1	0.118	0.001	0.049	0.102	0.046	0.578	*
PSMD6-AS2	0.107	0.001	0.038	0.128	0.032	0.602	*			NUFIP2	0.116	0	0.021	0.131	0.006	0.484	*
PXK	0.122	0	0.026	0.111	0.049	0.619	*			PBRM1	0.1	0	0.018	0.077	0.039	0.567	*
RAB27A	0.152	0.001	0.038	0.161	0.038	0.618	*			PCNX	0.164	0	0.031	0.138	0.043	0.57	*
RBMS1	0.121	0	0.026	0.111	0.028	0.588	*			PDK3	0.168	0	0.037	0.184	0.015	0.516	*
RNF126	-0.178	0	0.027	-0.188	0.022	0.584	*			PHIP	0.117	0	0.031	0.112	0.049	0.58	*
ROCK1	0.098	0	0.03	0.091	0.04	0.619	*			PIAS1	0.155	0.001	0.043	0.178	0.024	0.54	*
RPS6KA3	0.1	0.001	0.039	0.115	0.009	0.563	*			PLXDC2	0.165	0	0.032	0.187	0.01	0.485	*
SDF4	-0.169	0	0.026	-0.209	0.006	0.563	*			POLR2G	-0.15	0.001	0.043	-0.171	0.017	0.52	*
01-Sep	-0.133	0.001	0.038	-0.139	0.018	0.583	*			PPP1R21	0.111	0.001	0.048	0.113	0.05	0.583	*
SERF1A	0.164	0	0.03	0.209	0.009	0.563	*			PSMB1	-0.208	0.001	0.048	-0.196	0.046	0.577	*
SERF1B	0.164	0	0.03	0.209	0.009	0.563	*			PXK	0.125	0.001	0.041	0.146	0.014	0.506	*
SET	-0.157	0.001	0.045	-0.159	0.028	0.588	*			SEC24A	0.123	0.001	0.045	0.169	0.004	0.484	*
SMA5	0.188	0.001	0.042	0.38	0.001	0.439	*			SET	-0.144	0	0.031	-0.148	0.012	0.496	*
SMG1	0.129	0	0.023	0.133	0.007	0.563	*			SETD7	0.13	0	0.033	0.249	0	0.45	*
SMG7	0.165	0.001	0.033	0.157	0.046	0.619	*			SMG1	0.168	0	0.022	0.159	0.012	0.494	*
SMN1	0.165	0	0.029	0.209	0.009	0.563	*			SNRPD1	-0.262	0.001	0.047	-0.447	0	0.45	*
SMN2	0.165	0	0.029	0.209	0.009	0.563	*			SOS1	0.129	0.001	0.046	0.153	0.03	0.548	*
SND1-IT1	0.208	0.002	0.05	0.212	0.036	0.612	*			STRN	0.128	0	0.031	0.12	0.019	0.529	*
SNTB2	0.126	0	0.029	0.128	0.021	0.583	*			STT3A	0.114	0.001	0.043	0.176	0.004	0.484	*
STRN	0.104	0	0.026	0.107	0.008	0.563	*			TAOK1	0.167	0	0.016	0.157	0.008	0.485	*
SUMF2	-0.132	0.001	0.044	-0.142	0.048	0.619	*			TMSB10	-0.222	0	0.031	-0.285	0.001	0.458	*
TAOK1	0.13	0	0.017	0.106	0.022	0.588	*			TNPO3	0.088	0.001	0.048	0.106	0.015	0.513	*
TMSB10	-0.244	0	0.029	-0.308	0.002	0.546	*			TRAF6	0.096	0.001	0.043	0.127	0.016	0.519	*
TNPO3	0.112	0	0.017	0.104	0.021	0.583	*			TRAPPC6A	-0.214	0.001	0.043	-0.284	0.005	0.484	*
TOMM40	-0.189	0.001	0.039	-0.219	0.038	0.619	*			TRPS1	0.148	0.001	0.041	0.184	0.004	0.484	*
TRPS1	0.199	0.001	0.04	0.203	0.027	0.588	*			TSTD1	-0.222	0	0.031	-0.251	0.012	0.497	*
TSTD1	-0.23	0	0.026	-0.233	0.024	0.588	*			TUT1	-0.203	0	0.031	-0.17	0.041	0.567	*
USP24	0.118	0.001	0.038	0.113	0.029	0.59	*			UBE4A	0.112	0	0.031	0.098	0.046	0.577	*
UST	0.225	0	0.023	0.26	0.009	0.563	*			UBN2	0.15	0.001	0.041	0.154	0.023	0.54	*
UTP6	-0.127	0	0.022	-0.116	0.025	0.588	*			UBXN7	0.155	0.001	0.045	0.215	0.001	0.458	*
VCAN	0.195	0.001	0.046	0.229	0.01	0.563	*			VCAN	0.226	0.001	0.041	0.268	0.005	0.484	*
ZAK	0.214	0	0.026	0.26	0.009	0.563	*			ZC3H11A	0.1	0	0.031	0.095	0.037	0.564	*
ZFP41	-0.163	0.001	0.033	-0.147	0.031	0.601	*			ZMAT3	0.115	0.001	0.046	0.133	0.018	0.527	*
ZMAT3	0.098	0.001	0.033	0.113	0.024	0.588	*			ZNF428	-0.222	0.001	0.049	-0.282	0.018	0.527	*
ZNF324B	-0.19	0.001	0.044	-0.181	0.044	0.619	*			ACER3	0.196	0	0.016	0.035	0.637	0.917
ZNF439	-0.21	0.001	0.044	-0.322	0.004	0.563	*			AFF4	0.122	0	0.031	0.084	0.103	0.656
ZNF48	-0.124	0.001	0.046	-0.135	0.019	0.583	*			AKR7A2	-0.155	0.001	0.041	-0.124	0.11	0.662
A1BG	-0.289	0	0.026	-0.128	0.236	0.723				ALG13	0.154	0	0.038	0.011	0.893	0.981
ABI2	0.121	0.001	0.041	0.057	0.362	0.78				ANK3	0.213	0.001	0.048	0.119	0.228	0.745
ACER3	0.186	0	0.02	0.077	0.332	0.769				ANKIB1	0.092	0	0.031	-0.028	0.478	0.858
ADAM20	0.327	0	0.028	-0.007	0.967	0.993				ANKRD36BP1	0.294	0	0.031	0.191	0.117	0.667
ADAM9	0.123	0.001	0.039	0.013	0.818	0.957				ARFGEF1	0.094	0.001	0.046	0.058	0.215	0.737
AGFG1	0.137	0	0.022	0.098	0.078	0.631				ARHGAP24	0.213	0.001	0.043	0.108	0.302	0.784
AKR7A2	-0.182	0	0.026	-0.14	0.087	0.64				ARIH1	0.091	0	0.031	0.073	0.077	0.63
AKT1	-0.13	0.001	0.047	-0.053	0.375	0.786				ARPC5L	-0.181	0.001	0.041	-0.11	0.228	0.745
ALCAM	0.194	0	0.031	0.185	0.058	0.619				BAX	-0.185	0	0.031	-0.114	0.14	0.683
ANAPC11	-0.213	0.001	0.039	-0.143	0.208	0.705				BBC3	-0.219	0.001	0.045	-0.221	0.064	0.609
ANKIB1	0.105	0	0.029	0.049	0.275	0.741				BIRC6	0.162	0	0.026	0.096	0.163	0.702
ANKRD36BP1	0.259	0	0.026	0.177	0.106	0.649				BMPR2	0.144	0.001	0.044	0.117	0.122	0.669
ANO5	0.337	0	0.031	0.119	0.495	0.848				BRMS1	-0.155	0	0.022	-0.073	0.267	0.768
APC2	-0.197	0	0.02	-0.14	0.082	0.636				C17orf59	-0.164	0	0.034	-0.118	0.131	0.677
ARFGAP2	-0.1	0.001	0.038	-0.082	0.081	0.635				C19orf70	-0.284	0	0.031	-0.215	0.06	0.607
ARFGEF1	0.094	0.001	0.038	0.055	0.252	0.728				C5orf30	0.267	0	0.038	0.055	0.64	0.918
ARFRP1	-0.155	0	0.03	-0.117	0.088	0.64				C9orf69	-0.144	0	0.036	-0.088	0.205	0.731
ARHGAP24	0.339	0	0.02	0.201	0.15	0.685				C9orf84	0.481	0	0.016	0.346	0.073	0.621
ARHGAP31	0.135	0.001	0.045	0.097	0.144	0.681				CCDC93	0.083	0	0.031	0.011	0.773	0.952
ARMC8	0.084	0	0.029	0.037	0.36	0.779				CCNB1	-0.466	0	0.031	-0.217	0.255	0.763
ARPC5L	-0.16	0.001	0.043	-0.132	0.081	0.636				CCNL1	0.096	0.001	0.044	0.011	0.848	0.972
ASB6	-0.123	0.001	0.045	-0.032	0.634	0.898				CDK10	-0.26	0	0.022	-0.066	0.516	0.873
ATAD2B	0.084	0.001	0.046	0.016	0.726	0.927				CECR5	-0.161	0	0.036	-0.049	0.549	0.884
ATP11C	0.096	0.001	0.038	-0.03	0.523	0.857				CEP68	0.115	0	0.034	0.064	0.282	0.773
ATP5J2-PTCD1	-0.101	0.001	0.047	-0.113	0.06	0.619				CHMP6	-0.151	0.001	0.043	0.139	0.052	0.587
BAX	-0.191	0	0.021	-0.141	0.057	0.619				CLASP1	0.132	0.001	0.041	0.102	0.097	0.646
BBX	0.11	0.001	0.046	0.038	0.558	0.871				CLASP2	0.099	0	0.031	0.035	0.455	0.851
BIRC6	0.135	0	0.023	0.057	0.323	0.765				CLOCK	0.172	0	0.031	0.115	0.11	0.662
BMPR2	0.136	0.001	0.045	0.068	0.286	0.748				CNTRL	0.125	0.001	0.041	0.051	0.373	0.815
BRMS1	-0.17	0	0.024	-0.079	0.281	0.746				CSGALNACT2	0.121	0	0.031	-0.003	0.951	0.992
C14orf183	0.267	0	0.026	0.212	0.057	0.619				CSNK1G1	0.115	0.001	0.041	0.075	0.17	0.708
C17orf59	-0.188	0	0.031	-0.137	0.134	0.674				DCTN4	0.135	0	0.033	0.063	0.392	0.827
C1orf228	-0.173	0.001	0.041	-0.025	0.805	0.953				DEDD2	-0.125	0.001	0.041	-0.066	0.238	0.753
C21orf59	-0.126	0.001	0.045	-0.083	0.246	0.726				DISC1	0.305	0.001	0.045	0.144	0.367	0.812
C7orf60	0.113	0.001	0.033	0.074	0.206	0.705				DMTF1	0.084	0.001	0.04	0.012	0.813	0.964
C7orf71	0.241	0.001	0.039	0.1	0.5	0.848				DMXL1	0.143	0	0.026	0.117	0.074	0.623
C9orf69	-0.171	0	0.03	-0.118	0.143	0.681				DNAJC13	0.141	0	0.026	0.119	0.063	0.609
C9orf84	0.387	0	0.023	0.346	0.067	0.622				DNASE2	-0.17	0.001	0.041	-0.162	0.084	0.639
CACTIN	-0.167	0	0.026	-0.123	0.143	0.681				DOCK10	0.119	0.001	0.048	0.073	0.185	0.722
CBX7	-0.124	0.001	0.047	-0.104	0.064	0.619				DOCK11	0.102	0.001	0.045	0.067	0.178	0.715
CCDC137	-0.152	0.001	0.045	-0.072	0.371	0.784				DOCK7	0.2	0.001	0.045	0.126	0.182	0.721
CCDC88A	0.122	0	0.029	0.095	0.093	0.64				DOCK9	0.132	0	0.031	0.025	0.664	0.924
CD81	-0.149	0.001	0.038	-0.077	0.294	0.75				DOK2	-0.145	0.001	0.039	-0.103	0.14	0.683
CDC73	0.111	0	0.026	0.061	0.246	0.726				EIF2S2	-0.15	0	0.027	-0.097	0.11	0.662
CDK10	-0.217	0	0.03	-0.113	0.231	0.718				EYS	0.184	0.001	0.045	0.092	0.275	0.771
CDK14	0.179	0.001	0.044	0.135	0.147	0.683				FAM13B	0.081	0.001	0.049	0.06	0.185	0.722
CDYL2	0.198	0.002	0.048	0.095	0.372	0.784				FAM174A	-0.212	0.001	0.043	0.06	0.549	0.884
CECR5	-0.116	0.001	0.045	-0.047	0.468	0.834				FAM208B	0.126	0	0.032	0.035	0.54	0.882
CES2	-0.146	0	0.026	-0.088	0.188	0.699				FBXL12	-0.155	0.001	0.045	-0.032	0.695	0.932
CFD	-0.449	0.001	0.046	0.143	0.552	0.868				FCGRT	-0.144	0	0.035	-0.098	0.1	0.649
CHCHD10	-0.198	0.001	0.038	-0.01	0.922	0.981				FRYL	0.117	0	0.033	0.096	0.087	0.641
CHCHD3	0.105	0.001	0.042	0.028	0.573	0.876				GCDH	-0.178	0.001	0.046	-0.13	0.205	0.731
CHIC1	0.172	0.001	0.041	0.087	0.329	0.768				GDAP2	0.098	0.001	0.044	0.028	0.548	0.884
CHMP6	-0.194	0	0.017	0.088	0.246	0.726				GPR52	0.359	0	0.036	0.19	0.288	0.776
CIRBP-AS1	-0.261	0	0.022	-0.23	0.053	0.619				GTF2H5	-0.255	0	0.031	-0.172	0.145	0.687
CLASP2	0.124	0	0.026	0.064	0.236	0.723				HDGFRP2	-0.191	0	0.036	-0.102	0.24	0.754
CLOCK	0.129	0	0.033	0.082	0.169	0.695				HELZ	0.141	0	0.022	0.112	0.066	0.611
CNOT4	0.106	0.001	0.04	0.04	0.487	0.844				HIPK1	0.187	0	0.032	0.163	0.057	0.599
CNTRL	0.1	0.001	0.038	0.024	0.607	0.888				HIST1H4B	-0.283	0.001	0.041	-0.16	0.194	0.724
CORO1B	-0.126	0.001	0.04	-0.075	0.248	0.727				HIST1H4I	-0.353	0.001	0.039	-0.17	0.266	0.768
CPNE8	0.174	0	0.02	0.1	0.122	0.664				HNRNPA0	-0.141	0	0.031	-0.07	0.291	0.779
CSGALNACT2	0.109	0	0.022	0.018	0.66	0.907				ICT1	-0.253	0	0.037	-0.016	0.897	0.981
CSNK2A2	0.071	0.001	0.033	0.025	0.482	0.841				IKZF1	0.091	0.001	0.042	0.088	0.058	0.602
CSPP1	0.122	0	0.031	0.043	0.488	0.844				IMP4	-0.167	0.001	0.048	-0.082	0.326	0.794
CTHRC1	0.295	0	0.026	-0.188	0.109	0.653				IPCEF1	0.128	0	0.022	0.067	0.267	0.768
CUL1	0.108	0.001	0.039	0.035	0.457	0.829				IPO8	0.105	0.001	0.041	0.077	0.162	0.702
CYB561A3	-0.191	0	0.017	-0.127	0.059	0.619				IRAK3	0.183	0.001	0.048	0.144	0.118	0.667
DCAF5	0.075	0.001	0.046	0.059	0.153	0.689				ISY1	-0.201	0	0.031	-0.108	0.21	0.735
DCTN4	0.104	0	0.026	0.057	0.277	0.742				ITSN2	0.082	0	0.037	0.053	0.221	0.743
DDX26B	0.107	0.001	0.044	0.032	0.574	0.877				JAZF1	0.286	0.001	0.046	0.152	0.169	0.708
DEDD2	-0.123	0	0.026	-0.073	0.129	0.67				KDM4C	0.09	0.001	0.049	0.071	0.166	0.705
DENND1B	0.127	0	0.031	0.085	0.157	0.693				KDM6A	0.108	0.001	0.042	0.066	0.179	0.717
DESI2	0.101	0	0.022	0.074	0.091	0.64				KIAA0368	0.098	0.001	0.041	0.076	0.13	0.677
DIAPH2	0.188	0.001	0.033	0.139	0.13	0.671				KIAA0922	0.154	0	0.018	0.054	0.381	0.82
DMTF1	0.084	0	0.03	0.021	0.616	0.892				KIAA1109	0.168	0	0.027	0.133	0.086	0.641
DMXL1	0.101	0.001	0.041	0.057	0.285	0.748				KPNA4	0.088	0	0.039	0.064	0.115	0.666
DMXL2	0.162	0.001	0.045	0.1	0.227	0.718				LIX1L	0.114	0.001	0.041	0.063	0.228	0.745
DNAJC13	0.097	0.001	0.046	0.061	0.264	0.734				LOC100130992	-0.232	0.001	0.05	-0.209	0.072	0.621
DNASE2	-0.203	0	0.03	-0.179	0.092	0.64				LOC100507577	0.241	0	0.026	0.05	0.626	0.914
DOCK11	0.123	0	0.029	0.074	0.162	0.695				LOC101927018	0.318	0.001	0.043	0.111	0.472	0.855
DOK2	-0.161	0.001	0.034	-0.126	0.12	0.663				LOC101927153	0.408	0.001	0.049	0.391	0.063	0.609
DPH1	-0.124	0.002	0.049	-0.118	0.115	0.658				LOC101928020	0.275	0	0.026	0.086	0.488	0.862
DPYD	0.186	0	0.02	0.125	0.164	0.695				LONP2	0.128	0	0.016	0.002	0.974	0.996
DPYD-AS1	0.196	0	0.026	0.115	0.268	0.735				LPP	0.156	0.001	0.048	0.111	0.161	0.702
EPC2	0.111	0.001	0.041	0.058	0.295	0.751				LRIG2	0.141	0.001	0.048	0.011	0.867	0.976
EPG5	0.13	0	0.026	0.116	0.066	0.621				MAGEF1	-0.284	0	0.031	-0.169	0.251	0.76
EPS15	0.108	0	0.026	0.069	0.191	0.699				06-Mar	0.133	0	0.036	0.045	0.439	0.844
EXOC6	0.147	0	0.027	0.124	0.079	0.631				MASP2	0.198	0.001	0.046	0.179	0.081	0.633
FAM13A-AS1	0.131	0.002	0.048	0.119	0.079	0.631				MBNL3	0.515	0	0.031	0.176	0.407	0.831
FAM13B	0.098	0	0.026	0.064	0.178	0.698				MEF2A	0.146	0	0.031	0.101	0.171	0.709
FAM172A	0.167	0.001	0.033	0.072	0.413	0.808				MGA	0.104	0	0.037	0.047	0.319	0.791
FAM189A1	-0.189	0.001	0.038	-0.141	0.097	0.645				MKLN1	0.105	0	0.034	0.091	0.108	0.661
FBXL12	-0.152	0	0.026	-0.08	0.254	0.729				MOAP1	-0.17	0	0.036	-0.143	0.062	0.609
FCGRT	-0.15	0.001	0.039	-0.101	0.138	0.678				MRPS34	-0.186	0.001	0.047	-0.048	0.66	0.923
FGD4	0.212	0	0.023	0.158	0.057	0.619				MSH6	0.096	0.001	0.041	0.003	0.945	0.99
FGD6	0.18	0.001	0.044	0.013	0.879	0.973				MXRA8	-0.371	0.001	0.041	-0.142	0.405	0.831
FNDC3A	0.121	0	0.023	0.079	0.19	0.699				MYO9A	0.154	0	0.026	0.082	0.179	0.717
FRYL	0.111	0	0.03	0.084	0.131	0.672				NBPF15	0.141	0.001	0.046	0.084	0.232	0.746
GALNT3	0.122	0.001	0.041	0.021	0.738	0.931				NDUFA11	-0.198	0	0.022	-0.092	0.243	0.756
GALNT7	0.122	0	0.033	0.074	0.218	0.712				NKTR	0.113	0.001	0.041	0.049	0.4	0.828
GCDH	-0.183	0	0.031	-0.149	0.101	0.645				NSMAF	0.093	0	0.036	0.056	0.268	0.768
GCNT2	0.233	0.001	0.046	0.059	0.617	0.892				NUDT16L1	-0.193	0	0.031	-0.048	0.568	0.892
GLCE	0.128	0	0.031	0.024	0.688	0.915				OGT	0.101	0.001	0.041	0.065	0.197	0.727
GPANK1	-0.156	0.001	0.042	-0.044	0.6	0.887				OTUD4	0.137	0	0.031	0.116	0.058	0.602
GRB10	0.38	0	0.017	0.265	0.058	0.619				PAPD5	0.11	0	0.031	-0.048	0.43	0.841
HBZ	-1.466	0	0.031	-1.042	0.174	0.697				PARP4	0.127	0	0.037	0.106	0.073	0.622
HDGFRP2	-0.169	0.001	0.033	-0.124	0.133	0.673				PEAK1	0.16	0.001	0.049	0.061	0.43	0.841
HEATR5B	0.107	0	0.025	0.076	0.093	0.64				PEX11B	-0.146	0	0.031	-0.074	0.358	0.809
HELZ	0.112	0	0.017	0.069	0.137	0.678				PHC3	0.109	0.001	0.046	0.062	0.256	0.763
HERC4	0.136	0.001	0.046	0.1	0.165	0.695				PHKB	0.11	0	0.031	0.061	0.275	0.771
HIBCH	0.09	0.001	0.045	0.037	0.494	0.847				PIH1D1	-0.151	0	0.031	-0.083	0.269	0.768
HIPK1	0.148	0	0.031	0.125	0.084	0.637				PIKFYVE	0.115	0.001	0.046	0.109	0.084	0.638
HIST1H2AE	-0.255	0.002	0.047	-0.088	0.464	0.832				PMVK	-0.233	0	0.036	0.017	0.876	0.978
HIST1H4B	-0.311	0.001	0.038	-0.183	0.191	0.699				PPP3CB	0.107	0.001	0.043	0.009	0.852	0.973
HNRNPA0	-0.168	0.001	0.034	-0.085	0.319	0.763				PRDM10	0.138	0.001	0.044	0.122	0.068	0.615
HOOK3	0.11	0	0.023	0.08	0.083	0.637				PRR14L	0.119	0	0.036	0.076	0.143	0.685
HS2ST1	0.173	0.001	0.039	0.123	0.187	0.699				PRUNE2	0.432	0.001	0.041	0.206	0.369	0.812
HSF1	-0.116	0.001	0.04	-0.03	0.621	0.895				PSMD7	-0.102	0.001	0.046	-0.025	0.646	0.919
IKZF1	0.097	0	0.026	0.075	0.075	0.631				PUM1	0.102	0.001	0.044	0.066	0.185	0.722
IL15	0.275	0	0.02	0.014	0.909	0.98				RAB3GAP2	0.097	0.001	0.041	0.032	0.51	0.871
IMP4	-0.204	0	0.026	-0.085	0.344	0.773				RABGAP1	0.105	0	0.035	0.048	0.355	0.809
INO80E	-0.158	0	0.027	-0.046	0.553	0.868				RABL6	-0.151	0	0.039	-0.122	0.116	0.667
INTS6	0.112	0	0.031	0.09	0.094	0.642				RALGAPA2	0.159	0	0.033	0.095	0.217	0.739
IPCEF1	0.154	0	0.026	0.093	0.245	0.725				RASA2	0.127	0	0.026	0.076	0.223	0.744
IPO11	0.099	0	0.03	0.028	0.55	0.867				RBM27	0.079	0	0.036	0.055	0.183	0.721
IRAK3	0.195	0.001	0.04	0.121	0.218	0.712				RC3H2	0.105	0.001	0.045	0.075	0.215	0.737
ITSN2	0.066	0	0.033	0.039	0.265	0.734				REV1	0.101	0	0.033	-0.044	0.45	0.849
JAK2	0.182	0	0.02	0.059	0.42	0.812				RFWD3	0.125	0	0.036	0.098	0.105	0.656
JAZF1	0.203	0	0.029	0.136	0.151	0.686				RIC1	0.12	0	0.026	0.096	0.074	0.622
KANSL1L	0.086	0.002	0.047	0.068	0.148	0.685				ROCK2	0.12	0.001	0.046	0.054	0.398	0.828
KAT2B	0.177	0.001	0.039	0.032	0.714	0.924				RPS6KB2	-0.132	0.001	0.041	-0.103	0.171	0.709
KCNRG	0.19	0	0.026	0.144	0.111	0.655				RSBN1	0.108	0	0.031	0.08	0.111	0.662
KIAA0368	0.096	0	0.026	0.038	0.362	0.78				SAMD1	-0.25	0.001	0.049	-0.061	0.649	0.921
KIAA0922	0.162	0	0.027	0.071	0.338	0.77				SBNO1	0.095	0	0.036	0.052	0.231	0.746
KIAA1109	0.132	0.002	0.047	0.099	0.182	0.699				SCAF8	0.09	0.001	0.048	0.007	0.884	0.98
KIDINS220	0.104	0	0.03	0.067	0.163	0.695				SDF4	-0.162	0.001	0.041	-0.145	0.06	0.606
KLF16	-0.173	0.001	0.033	-0.14	0.111	0.655				SEC24B	0.13	0.001	0.041	0.083	0.166	0.705
KLHDC10	0.11	0.001	0.037	0.02	0.692	0.917				SIAE	0.914	0	0.034	0.173	0.611	0.906
KLHL2	0.181	0.001	0.04	0.144	0.1	0.645				SLC16A7	0.149	0	0.031	0.061	0.318	0.791
L3HYPDH	0.135	0.001	0.041	0.075	0.293	0.75				SNF8	-0.124	0	0.039	0.016	0.821	0.966
LAMB1	0.154	0	0.026	0.035	0.634	0.898				SNORA54	-0.531	0.001	0.041	-0.433	0.082	0.633
LATS1	0.083	0.001	0.046	0.086	0.084	0.637				SNORA68	-0.578	0	0.026	-0.14	0.546	0.884
LINC00094	-0.132	0	0.028	-0.027	0.7	0.921				SPATS2	0.272	0	0.031	0.123	0.402	0.83
LINC00278	0.255	0.001	0.046	0.144	0.298	0.752				SPTLC2	0.157	0	0.016	0.082	0.129	0.677
LINC01176	0.211	0.001	0.039	0.178	0.077	0.631				STAU2	0.113	0	0.036	-0.005	0.928	0.987
LIX1L	0.088	0.001	0.046	0.035	0.439	0.819				STK38	0.081	0.001	0.045	0.02	0.601	0.904
LNPEP	0.103	0.001	0.041	0.007	0.907	0.979				STX6	0.086	0.001	0.044	0.011	0.825	0.967
LOC100130992	-0.26	0.001	0.038	-0.23	0.064	0.619				SYNE1	0.171	0.001	0.044	0.124	0.106	0.658
LOC101927830	0.107	0.002	0.049	0.088	0.117	0.658				SYNRG	0.135	0	0.031	0.092	0.089	0.641
LOC101928323	0.093	0.001	0.038	0.043	0.353	0.777				TARDBP	0.1	0.001	0.048	0.081	0.113	0.664
LOC388436	-0.473	0.001	0.037	0.066	0.755	0.937				THOC2	0.096	0.001	0.046	0.04	0.503	0.867
LOC645166	-0.204	0.001	0.045	0.017	0.865	0.969				TMEM131	0.167	0	0.031	0.123	0.129	0.677
LOC79999	-0.473	0.001	0.037	0.066	0.755	0.937				TMEM144	0.376	0	0.022	0.011	0.947	0.991
LONP2	0.091	0	0.022	0.025	0.485	0.843				TMEM39A	0.117	0.001	0.041	0.006	0.919	0.985
LPXN	0.102	0.001	0.039	0.026	0.553	0.868				TNFSF13	-0.194	0.001	0.048	-0.013	0.888	0.98
LRCH1	0.123	0.001	0.033	0.077	0.176	0.697				TNKS2	0.082	0	0.037	0.072	0.12	0.667
LRRC45	-0.218	0.001	0.04	0.132	0.25	0.727				TOMM40	-0.194	0.001	0.046	-0.16	0.118	0.667
LRRC47	-0.13	0	0.026	-0.06	0.322	0.765				TRADD	-0.161	0.001	0.041	-0.146	0.05	0.585
LRRC8D	0.189	0	0.023	0.086	0.31	0.757				TRAPPC2L	-0.229	0	0.036	-0.137	0.262	0.766
LSM4	-0.143	0.001	0.041	-0.12	0.066	0.62				TRIM33	0.115	0	0.031	0.08	0.128	0.677
LTB	-0.156	0.002	0.049	-0.158	0.056	0.619				TTBK2	0.122	0.001	0.046	0.046	0.521	0.875
LYRM9	-0.142	0.001	0.041	-0.163	0.068	0.626				TTC17	0.094	0	0.032	0.043	0.305	0.784
MAP2K6	0.14	0.001	0.033	0.137	0.077	0.631				UBR5	0.117	0	0.034	0.108	0.061	0.609
MAP3K1	0.105	0.001	0.046	0.067	0.275	0.74				UCK1	-0.166	0.001	0.043	-0.079	0.343	0.801
MAP4K3	0.122	0.001	0.042	0.059	0.362	0.78				URM1	-0.17	0	0.031	-0.098	0.189	0.722
05-Mar	0.107	0.001	0.037	0.078	0.148	0.685				USF2	-0.138	0.001	0.045	-0.113	0.112	0.662
06-Mar	0.085	0.002	0.048	0.029	0.523	0.857				USP15	0.122	0.001	0.048	0.056	0.337	0.797
MAZ	-0.14	0	0.03	-0.059	0.44	0.819				USP34	0.147	0	0.031	0.121	0.059	0.602
MBNL3	0.345	0.001	0.045	0.094	0.538	0.862				USP3-AS1	0.193	0.001	0.048	0.036	0.731	0.941
MCTP1	0.191	0	0.029	0.127	0.19	0.699				UTRN	0.117	0.001	0.049	0.078	0.237	0.751
MCTP2	0.185	0.001	0.04	0.163	0.107	0.649				UTY	0.153	0	0.031	0.088	0.172	0.709
MED14	0.138	0.002	0.049	0.107	0.092	0.64				VPS13B	0.138	0	0.031	0.056	0.414	0.834
MEF2A	0.157	0	0.026	0.085	0.32	0.764				WDR5	-0.119	0.001	0.048	-0.023	0.712	0.936
MICU1	0.13	0.001	0.045	0.089	0.176	0.697				WDR7	0.095	0.001	0.041	0.04	0.434	0.843
MIR548AE2	0.086	0	0.025	0.011	0.763	0.939				XPR1	0.16	0	0.016	0.091	0.133	0.679
MIR548H3	0.065	0.001	0.046	0.034	0.338	0.77				YOD1	0.559	0	0.031	0.102	0.669	0.925
MKLN1	0.108	0	0.028	0.07	0.208	0.705				ZBTB20	0.138	0.001	0.045	0.046	0.496	0.864
MLANA	0.123	0.001	0.041	0.035	0.579	0.879				ZFC3H1	0.159	0	0.026	0.124	0.078	0.631
MOAP1	-0.193	0.001	0.04	-0.157	0.082	0.636				ZNF106	0.14	0	0.026	0.107	0.058	0.6
MOB2	-0.108	0.001	0.045	-0.106	0.088	0.64				ZNF207	0.08	0	0.039	0.047	0.236	0.751
MPP7	0.142	0.001	0.041	0.031	0.662	0.908				ZNF263	-0.132	0	0.026	-0.075	0.254	0.762
MRPS34	-0.209	0.001	0.044	-0.061	0.614	0.891				ZNF562	0.115	0	0.039	0.049	0.418	0.835
MS4A14	0.229	0.001	0.045	0.108	0.372	0.785				ZNF747	-0.193	0.001	0.048	-0.115	0.201	0.73
MTM1	0.099	0.002	0.048	0.088	0.141	0.681				ZNF816	-0.256	0.001	0.045	-0.161	0.172	0.709
MUTYH	-0.168	0	0.03	-0.137	0.144	0.681				ZNF852	0.18	0.001	0.041	0.139	0.142	0.684
MVD	-0.223	0	0.025	-0.072	0.491	0.845
MYCBP2	0.148	0	0.029	0.109	0.119	0.661
MYO9A	0.092	0.001	0.047	0.052	0.285	0.748
NBPF15	0.111	0.001	0.046	0.103	0.064	0.619
NCOA3	0.132	0	0.028	0.098	0.114	0.658
NCOA7	0.11	0	0.021	0.077	0.111	0.655
NDUFA11	-0.2	0	0.02	-0.11	0.177	0.697
NEURL4	-0.17	0	0.033	-0.052	0.48	0.841
NFAT5	0.145	0.001	0.039	0.114	0.092	0.64
NHSL1	0.221	0.001	0.038	-0.065	0.559	0.871
NINJ1	-0.159	0.001	0.045	-0.124	0.069	0.627
NIPBL	0.114	0.002	0.048	0.081	0.216	0.709
NKTR	0.097	0	0.027	0.039	0.394	0.796
NME8	0.243	0.001	0.033	0.038	0.779	0.944
NSL1	0.11	0.001	0.034	0.039	0.471	0.835
NSMAF	0.075	0.001	0.046	0.029	0.465	0.833
NT5C	-0.173	0.001	0.035	-0.188	0.059	0.619
NUDT16L1	-0.226	0	0.026	-0.067	0.501	0.848
OPRM1	0.135	0	0.026	0.083	0.234	0.72
ORC3	0.089	0	0.031	-0.014	0.78	0.944
OSBPL9	0.093	0.001	0.04	-0.015	0.767	0.94
OTUD4	0.09	0.001	0.039	0.085	0.075	0.631
PAPD4	0.113	0.001	0.046	0.061	0.337	0.77
PARP8	0.143	0.001	0.04	0.122	0.105	0.648
PBRM1	0.065	0	0.026	0.03	0.275	0.74
PCNX	0.151	0.001	0.04	0.133	0.079	0.631
PDAP1	-0.101	0.001	0.033	-0.098	0.054	0.619
PDK3	0.133	0.001	0.033	0.112	0.078	0.631
PDS5B	0.117	0.001	0.044	0.092	0.122	0.665
PDXP	-0.237	0.001	0.033	-0.11	0.311	0.757
PEAK1	0.151	0.001	0.033	0.06	0.396	0.798
PELI3	-0.17	0.002	0.048	-0.082	0.372	0.784
PEX11B	-0.158	0	0.023	-0.073	0.345	0.773
PFKL	-0.151	0	0.03	-0.077	0.284	0.748
PGAP3	-0.145	0.001	0.039	-0.075	0.299	0.753
PGM5P3-AS1	0.057	0.002	0.049	0.044	0.127	0.667
PHACTR2	0.177	0.001	0.044	0.071	0.401	0.801
PHC3	0.095	0	0.026	0.047	0.272	0.738
PHIP	0.105	0.001	0.046	0.071	0.208	0.705
PHKB	0.137	0	0.026	0.066	0.297	0.752
PIAS1	0.144	0.001	0.035	0.104	0.17	0.696
PIH1D1	-0.175	0	0.022	-0.101	0.206	0.705
PIP5K1B	0.123	0.001	0.035	0.092	0.154	0.69
PITPNB	0.114	0.001	0.044	0.091	0.102	0.646
PLCL2	0.128	0	0.026	0.019	0.759	0.938
PLEKHA8	0.098	0.001	0.046	0.086	0.145	0.682
PLXDC2	0.242	0	0.025	0.154	0.161	0.695
PPA2	0.118	0	0.026	-0.01	0.865	0.969
PPIAL4D	0.094	0.001	0.046	0.088	0.074	0.631
PPIAL4E	0.094	0.001	0.046	0.088	0.074	0.631
PPIAL4F	0.094	0.001	0.046	0.088	0.074	0.631
PPP1R12A	0.09	0.001	0.047	0.043	0.372	0.785
PPP1R21	0.114	0	0.026	0.038	0.413	0.808
PPP3CB	0.091	0	0.03	0.003	0.946	0.987
PSMD1	0.098	0	0.02	0.019	0.633	0.898
PTCD1	-0.14	0	0.029	-0.057	0.37	0.784
PUM1	0.078	0	0.03	0.021	0.58	0.879
RAB3GAP2	0.082	0.001	0.034	0.04	0.372	0.785
RAB6A	0.128	0.002	0.048	0.071	0.236	0.723
RABL6	-0.137	0	0.029	-0.085	0.232	0.719
RALGAPA2	0.158	0	0.028	0.127	0.078	0.631
RAP2C-AS1	0.422	0.001	0.035	0.14	0.418	0.811
RASA1	0.107	0.001	0.045	0.109	0.072	0.631
RASA2	0.135	0	0.026	0.071	0.287	0.749
RCAN1	0.122	0.001	0.039	0.101	0.14	0.679
REC114	0.173	0	0.023	0.057	0.471	0.835
RFX3	0.145	0.001	0.038	0.093	0.213	0.706
RIC1	0.134	0.001	0.033	0.094	0.158	0.695
RNF217	0.207	0.001	0.035	0.158	0.085	0.638
ROCK2	0.125	0	0.026	0.04	0.503	0.848
RPS6KB2	-0.142	0.001	0.04	-0.131	0.096	0.642
RSPRY1	0.106	0	0.026	-0.029	0.562	0.873
RSRC1	0.146	0.002	0.047	0.049	0.565	0.874
RUNDC1	-0.094	0.002	0.048	0.068	0.149	0.685
SAMSN1	0.138	0.001	0.046	0.083	0.2	0.701
SASH1	0.296	0.001	0.045	0.174	0.266	0.735
SCAND1	-0.198	0.002	0.048	-0.066	0.595	0.885
SCAND2P	-0.119	0.001	0.037	-0.08	0.133	0.674
SEC24B	0.076	0.001	0.043	0.031	0.417	0.81
SESN1	0.119	0	0.033	0.081	0.173	0.697
SH2B1	-0.162	0.001	0.033	-0.047	0.523	0.857
SIAE	0.741	0	0.026	0.13	0.59	0.883
SIGMAR1	-0.194	0	0.026	-0.073	0.359	0.779
SLC16A5	-0.167	0	0.031	-0.108	0.18	0.699
SLC25A53	0.108	0	0.02	0.005	0.896	0.978
SLC30A7	0.1	0.001	0.044	0.076	0.144	0.681
SLC35A1	0.099	0	0.023	-0.018	0.683	0.914
SLC8A1	0.319	0.001	0.047	0.151	0.351	0.775
SLC8A1-AS1	0.302	0	0.031	0.129	0.351	0.775
SMA4	0.183	0	0.03	0.067	0.398	0.799
SMIM13	0.11	0.001	0.041	0.058	0.335	0.77
SNF8	-0.122	0	0.022	-0.062	0.3	0.753
SNORA54	-0.557	0	0.028	-0.451	0.053	0.619
SNORA70	-0.225	0.001	0.041	-0.153	0.116	0.658
SNORA7A	-0.32	0	0.026	-0.26	0.061	0.619
SNORD4B	-0.435	0	0.026	-0.328	0.069	0.627
SNORD50A	-0.429	0.002	0.047	-0.384	0.069	0.627
SOX5	0.455	0.001	0.045	-0.209	0.333	0.769
SPIN1	0.088	0.001	0.038	0.039	0.359	0.779
SPTLC2	0.126	0	0.02	0.06	0.174	0.697
SSU72	-0.122	0	0.02	-0.082	0.09	0.64
STAU2	0.158	0	0.02	0.079	0.256	0.731
STMN3	-0.172	0.001	0.039	-0.121	0.118	0.659
SYNE1	0.157	0	0.033	0.115	0.092	0.64
TAB2	0.12	0	0.026	0.09	0.116	0.658
TBC1D5	0.135	0.001	0.044	0.102	0.147	0.684
TCTN1	-0.117	0.002	0.048	-0.039	0.482	0.842
TEX22	-0.158	0.001	0.045	-0.066	0.4	0.8
TFAP4	-0.209	0.001	0.033	-0.105	0.272	0.738
TFEC	0.175	0.002	0.047	0.099	0.235	0.722
TIAL1	0.096	0.001	0.033	0.075	0.093	0.64
TLE4	0.148	0.001	0.04	0.045	0.556	0.869
TMED8	0.188	0	0.026	0.158	0.054	0.619
TMEM129	-0.158	0.001	0.044	-0.124	0.11	0.654
TMEM131	0.115	0.001	0.033	0.072	0.239	0.723
TMEM144	0.302	0.001	0.035	0.059	0.662	0.908
TMEM165	0.134	0.001	0.038	0.135	0.064	0.619
TMEM2	0.094	0.001	0.038	0.088	0.062	0.619
TMEM206	0.095	0.001	0.033	0.069	0.175	0.697
TMEM39A	0.09	0.001	0.038	-0.008	0.848	0.964
TMLHE-AS1	0.107	0.002	0.049	0.088	0.117	0.658
TMTC2	0.241	0	0.031	0.193	0.084	0.637
TRADD	-0.145	0.001	0.037	-0.119	0.092	0.64
TRIM11	-0.122	0.002	0.048	-0.046	0.47	0.834
TSEN54	-0.174	0.001	0.044	-0.145	0.087	0.64
TUT1	-0.21	0	0.017	-0.097	0.213	0.706
TXLNB	0.245	0	0.027	0.13	0.258	0.731
UBE2E3	0.172	0.001	0.033	0.053	0.541	0.863
UBE4A	0.074	0.001	0.033	0.072	0.063	0.619
UBN2	0.102	0.001	0.044	0.097	0.053	0.619
UBR5	0.127	0.001	0.033	0.092	0.14	0.679
UCK1	-0.15	0.001	0.042	-0.086	0.286	0.748
URM1	-0.131	0.001	0.042	-0.077	0.232	0.719
USF2	-0.137	0	0.028	-0.068	0.307	0.756
USO1	0.069	0.001	0.044	0.02	0.586	0.882
USP15	0.16	0	0.022	0.117	0.061	0.619
USP34	0.128	0	0.03	0.092	0.115	0.658
USP8	0.081	0.002	0.048	0.043	0.267	0.735
UTRN	0.116	0.001	0.045	0.047	0.49	0.845
VAV3	0.141	0.001	0.04	0.115	0.155	0.691
VPS13B	0.142	0.001	0.04	0.073	0.337	0.77
VPS37A	0.113	0	0.023	0.067	0.177	0.697
VWA8	0.151	0.001	0.033	0.056	0.391	0.794
WAC	0.101	0.001	0.042	0.076	0.134	0.675
WDR44	0.124	0	0.026	0.088	0.129	0.67
WDR5	-0.12	0	0.026	-0.057	0.336	0.77
WDR88	-0.195	0.001	0.04	-0.133	0.184	0.699
WDSUB1	0.144	0.001	0.039	0.068	0.342	0.772
XKR8	-0.167	0.001	0.038	-0.102	0.18	0.699
XPR1	0.124	0.001	0.046	0.057	0.383	0.79
XRCC4	0.171	0	0.03	0.121	0.181	0.699
YOD1	0.507	0.001	0.045	0.068	0.777	0.943
ZBTB22	-0.161	0.002	0.047	-0.081	0.36	0.779
ZC3H13	0.089	0.001	0.046	0.039	0.429	0.816
ZDHHC20	0.119	0.001	0.035	0.048	0.309	0.756
ZEB2	0.155	0.001	0.043	0.08	0.317	0.762
ZFC3H1	0.126	0	0.025	0.084	0.136	0.678
ZFR	0.077	0	0.022	0.052	0.121	0.664
ZNF16	-0.178	0.001	0.045	-0.115	0.212	0.706
ZNF263	-0.15	0	0.026	-0.081	0.252	0.728
ZNF428	-0.176	0.002	0.047	-0.141	0.155	0.691
ZNF747	-0.198	0.001	0.047	-0.167	0.081	0.636
ZNF81	0.107	0	0.029	0.025	0.627	0.896
ZSCAN18	-0.193	0.001	0.045	-0.089	0.344	0.773
