# Supplementary material for: Gene expression associated with PTSD in World Trade Center responders: An RNA sequencing study
Source: Transl Psychiatry. 2017 Dec 18;7:1297. doi: 10.1038/s41398-017-0050-1 (PMC5802695; doi:10.1038/s41398-017-0050-1)
Supplement: Supplementary file 3 — Supplementary Table 2 [file 41398_2017_50_MOESM3_ESM.csv]

Discovery						Replication
	Gene body counts analysis		Gene exon counts analysis			Gene body counts analysis		Gene exon counts analysis			Gene body counts analysis		Gene exon counts analysis
Gene	log2FC	p	log2FC	p		log2FC	p	log2FC	p		pooled p	Adjusted p	pooled p	Adjusted p	Reference
NR3C1	0.091	0.006	0.06	0.031		0.038	0.468	0.034	0.389		0.007	0.141	0.023	0.461	Bachmann et al., 2005
TXNRD1	-0.027	0.433	-0.027	0.483		-0.017	0.72	0.031	0.56		0.395	1	0.795	1	Zieker et al., 2007
RORA	0.058	0.082	0.07	0.061		0.072	0.143	0.031	0.54		0.024	0.475	0.058	1	Logue et al., 2013
COMT	-0.038	0.252	-0.034	0.408		-0.016	0.79	-0.057	0.395		0.271	1	0.246	1	Kolassa et al., 2010b
STAT5B	0.061	0.102	0.028	0.507		0.092	0.089	0.079	0.167		0.021	0.425	0.187	1	Yehuda et al. 2009, Sarapas et al., 2011
IL16	-0.051	0.148	-0.021	0.435		-0.033	0.478	-0.003	0.929		0.111	1	0.484	1	Zieker et al., 2007
S1PR1	-0.02	0.669	0.006	0.877		-0.004	0.951	0.016	0.74		0.697	1	0.755	1	Zieker et al., 2007
FKBP5	0.281	0.001	0.245	0.006		0.27	0.018	0.225	0.071		0	0.001	0.001	0.019	Binder et al., 2008,Yehuda et al. 2009, Xie et al., 2010, Sarapas et al., 2011
RGS2	-0.199	0.006	-0.184	0.005		-0.087	0.375	-0.079	0.368		0.006	0.112	0.005	0.093	Amstadter et al., 2009
MAN2C1	-0.081	0.123	-0.05	0.391		-0.073	0.409	-0.064	0.504		0.082	1	0.278	1	Uddin et al., 2011
IL18	-0.027	0.619	-0.013	0.874		0.058	0.495	-0.035	0.793		0.972	1	0.781	1	Zieker et al., 2007
CASP2	0.082	0.043	0.097	0.088		0.19	0.004	0.264	0.005		0.001	0.021	0.003	0.055	Zieker et al., 2007
SOD1	-0.134	0.013	-0.143	0.005		-0.187	0.025	-0.19	0.016		0.001	0.019	0	0.005	Zieker et al., 2007
TET1	-0.012	0.786	0.07	0.218		0.001	0.99	-0.042	0.724		0.827	1	0.408	1	Logue et al., 2015
ATP6AP1L	0.065	0.52	-0.119	0.459		0.036	0.831	-0.056	0.842		0.513	1	0.467	1	Logue et al., 2015
PMEPA1	-0.112	0.048	-0.033	0.719		0.019	0.818	-0.052	0.715		0.129	1	0.616	1	Logue et al., 2015
BBC3	-0.142	0.015	-0.219	0.001		-0.227	0.034	-0.221	0.064		0.001	0.027	0	0.003	Logue et al., 2015
FRRS1	0.222	0.02	0.217	0.033		-0.004	0.976	0.028	0.866		0.055	1	0.061	1	Logue et al., 2015
C9orf84	0.387	0	0.481	0		0.346	0.067	0.346	0.073		0	0	0	0	Logue et al., 2015
SMIM1	-0.212	0.301	-0.196	0.382		-0.125	0.718	-0.003	0.994		0.289	1	0.464	1	Logue et al., 2015
BDNF	Filtered														Lee et al., 2006, Zhang et al., 2006
ADCYAP1	Filtered														Ressler et al., 2011
ADCYAP1R1	Filtered														Ressler et al., 2011
TLL1	Filtered														Xie et al., 2013
ACO68718.1	Filtered														Guffanti et al., 2013
NPY	Filtered														Lappalainen et al., 2002
DBH	Filtered														Mustapic et al., 2007
DRD2	Filtered														Comings et al., 1991, Comings et al., 1996, Gelernter et al., 1999, Young et al., 2002, Voisey et al., 2009
DAT1	Filtered														Segman et al., 2002
SLC6A4	Filtered														Lee et al., 2005, Kilpatrick et al., 2007, Koenen et al., 2009, Kolassa et al., 2010a
5-HTR2A	Filtered														Lee et al., 2007
GABRA2	Filtered														Nelson et al., 2009
DSCAM	Filtered														Logue et al., 2015
5HTTLPR	Filtered														Glotzbach-Schoon et al., 2013
NPRSR1	Filtered														Glotzbach-Schoon et al., 2013
