# Supplementary material for: Gene expression associated with PTSD in World Trade Center responders: An RNA sequencing study
Source: Transl Psychiatry. 2017 Dec 18;7:1297. doi: 10.1038/s41398-017-0050-1 (PMC5802695; doi:10.1038/s41398-017-0050-1)
Supplement: Supplementary file 4 — Supplementary Table 3 [file 41398_2017_50_MOESM4_ESM.csv]

Gene body counts analysis				Gene exon counts analysis
Pathways	P.value	Overlapping.genes		P.value	Overlapping.genes
Glucocorticoid Receptor Signaling	0.000794	PBRM1,PIK3CA,MED1,MAP3K1,JAK2,CEBPB,CD163,MED14,NCOA3,KAT2B,NFAT5,AKT1,PPP3CB,NCOR1,FKBP5		0.000178	PBRM1,MED1,ARID2,CD163,NCOA3,MED14,TRAF6,POLR2G,NFAT5,PPP3CB,SOS1,GTF2H5,NCOR1
Role of Macrophages, Fibroblasts and Endothelial Cells in Rheumatoid Arthritis	0.00138	MAP2K6,PIK3CA,IL15,LTB,IRAK3,JAK2,PLCL2,CEBPB,ROCK2,ROCK1,TRADD,AKT1,NFAT5,PPP3CB,APC2		0.126	TRAF6,ROCK2,TRADD,NFAT5,PPP3CB,LTB,IRAK3
Actin Cytoskeleton Signaling	0.00214	ROCK2,ROCK1,ABI2,PIK3CA,DIAPH2,PPP1R12A,ARPC5L,APC2,VAV3,PIP5K1B,TMSB10/TMSB4X,ARHGAP24		0.012	ROCK2,ARPC5L,SOS1,PIKFYVE,ARPC3,TMSB10/TMSB4X,NCKAP1L,ARHGAP24
NGF Signaling	0.00263	ROCK2,ROCK1,PIK3CA,AKT1,MAP3K1,RPS6KB2,RPS6KA3,BAX		0.0245	TRAF6,ROCK2,SOS1,RPS6KB2,BAX
Granzyme A Signaling	0.00468	SET,HIST1H1E,H1FX		0.00155	SET,HIST1H1E,H1FX
RAR Activation	0.00525	PBRM1,CSNK2A2,PIK3CA,AKT1,KAT2B,MED1,MAP3K1,NCOR1,JAK2,SCAND1		0.0457	PBRM1,NSD1,MED1,GTF2H5,NCOR1,ARID2
G¥±12/13 Signaling	0.00537	ROCK2,ROCK1,PIK3CA,AKT1,VAV3,MAP3K1,MEF2A,RASA1		NA	NA
Interferon Signaling	0.00603	PIAS1,BAX,JAK2,MED14		0.0132	PIAS1,BAX,MED14
IGF-1 Signaling	0.00617	CSNK2A2,PIK3CA,AKT1,RPS6KB2,JAK2,RASA1,GRB10		0.181	SOS1,RPS6KB2,GRB10
Protein Ubiquitination Pathway	0.00631	USO1,USP24,USP8,USP15,CUL1,BIRC6,DNAJC13,PSMD1,UBE2E3,ANAPC11,USP34,UBE4A		0.0309	TRAF6,PSMD7,USP15,BIRC6,PSMB1,DNAJC13,USP34,UBE4A
CNTF Signaling	0.00759	PIK3CA,AKT1,RPS6KB2,RPS6KA3,JAK2		0.201	SOS1,RPS6KB2
p38 MAPK Signaling	0.0102	MAP2K6,TRADD,TAB2,RPS6KB2,MEF2A,RPS6KA3,IRAK3		0.0245	TRAF6,TRADD,MEF2A,RPS6KB2,IRAK3
NF-¥_B Signaling	0.0107	MAP2K6,TRADD,CSNK2A2,PIK3CA,AKT1,MAP3K1,TAB2,BMPR2,IRAK3		NA	NA
EGF Signaling	0.0126	CSNK2A2,PIK3CA,AKT1,MAP3K1,RASA1		0.612	SOS1
PI3K Signaling in B Lymphocytes	0.0138	CD81,PIK3CA,NFAT5,AKT1,PPP3CB,VAV3,PLCL2		0.521	NFAT5,PPP3CB
Role of NFAT in Cardiac Hypertrophy	0.0158	MAP2K6,RCAN1,PIK3CA,AKT1,PPP3CB,MAP3K1,MEF2A,PLCL2,SLC8A1		0.49	PPP3CB,SOS1,MEF2A
RANK Signaling in Osteoclasts	0.0162	MAP2K6,PIK3CA,AKT1,PPP3CB,MAP3K1,TAB2		0.403	TRAF6,PPP3CB
PPAR¥±/RXR¥± Activation	0.0209	MAP2K6,MED1,CLOCK,BMPR2,NCOR1,PLCL2,JAK2,NCOA3		NA	NA
T Cell Receptor Signaling	0.0234	PIK3CA,NFAT5,PPP3CB,VAV3,MAP3K1,RASA1		0.188	NFAT5,PPP3CB,SOS1
Heparan Sulfate Biosynthesis (Late Stages)	0.0257	UST,HS2ST1,CES2,GLCE		NA	NA
p53 Signaling	0.0263	PIK3CA,AKT1,KAT2B,MED1,PIAS1,BAX		0.0676	BBC3,MED1,PIAS1,BAX
Actin Nucleation by ARP-WASP Complex	0.0275	ROCK2,ROCK1,PPP1R12A,ARPC5L		0.00741	ROCK2,ARPC5L,SOS1,ARPC3
JAK/Stat Signaling	0.0275	PIK3CA,AKT1,PIAS1,CEBPB,JAK2		0.318	SOS1,PIAS1
IL-17 Signaling	0.0302	MAP2K6,PIK3CA,AKT1,CEBPB,JAK2		NA	NA
IL-4 Signaling	0.0316	PIK3CA,NFAT5,AKT1,RPS6KB2,JAK2		0.116	NFAT5,SOS1,RPS6KB2
B Cell Receptor Signaling	0.0339	MAP2K6,PIK3CA,NFAT5,AKT1,PPP3CB,VAV3,MAP3K1,RPS6KB2		0.259	NFAT5,PPP3CB,SOS1,RPS6KB2
Ephrin A Signaling	0.0339	ROCK2,ROCK1,PIK3CA,VAV3		0.566	ROCK2
PTEN Signaling	0.0355	CSNK2A2,PIK3CA,AKT1,RPS6KB2,BMPR2,MCRS1		0.227	SOS1,RPS6KB2,BMPR2
Glutaryl-CoA Degradation	0.0372	L3HYPDH,GCDH		0.188	GCDH
RhoA Signaling	0.0372	ROCK2,ROCK1,PPP1R12A,ARPC5L,PIP5K1B,SEPT1		0.0891	ROCK2,ARPC5L,PIKFYVE,ARPC3
PDGF Signaling	0.0372	CSNK2A2,PIK3CA,MAP3K1,JAK2,RASA1		NA	NA
ERK5 Signaling	0.0398	AKT1,RPS6KB2,MEF2A,RPS6KA3		0.226	MEF2A,RPS6KB2
Heparan Sulfate Biosynthesis	0.0398	UST,HS2ST1,CES2,GLCE		NA	NA
NRF2-mediated Oxidative Stress Response	0.0417	AKR7A2,MAP2K6,PIK3CA,AKT1,MAP3K1,DNAJC13,UBE2E3,FKBP5		NA	NA
Fc¥_ Receptor-mediated Phagocytosis in Macrophages and Monocytes	0.0417	PLD4,AKT1,ARPC5L,VAV3,RPS6KB2		NA	NA
Type II Diabetes Mellitus Signaling	0.0437	TRADD,PIK3CA,AKT1,MAP3K1,CEBPB,NSMAF		0.521	TRADD,NSMAF
Role of Osteoblasts, Osteoclasts and Chondrocytes in Rheumatoid Arthritis	0.0447	MAP2K6,TRADD,PIK3CA,NFAT5,AKT1,PPP3CB,APC2,TAB2,BMPR2		0.208	TRAF6,TRADD,NFAT5,PPP3CB,BMPR2
CD28 Signaling in T Helper Cells	0.0447	PIK3CA,NFAT5,AKT1,PPP3CB,ARPC5L,MAP3K1		0.1	NFAT5,PPP3CB,ARPC5L,ARPC3
IL-6 Signaling	0.0468	MAP2K6,CSNK2A2,PIK3CA,AKT1,CEBPB,JAK2		0.53	TRAF6,SOS1
Role of PKR in Interferon Induction and Antiviral Response	0.0479	MAP2K6,AKT1,TAB2		0.435	TRAF6
Cardiac Hypertrophy Signaling	0.0501	ROCK2,ROCK1,MAP2K6,PIK3CA,AKT1,PPP3CB,MAP3K1,MEF2A,PLCL2		0.402	ROCK2,PPP3CB,SOS1,MEF2A
TR/RXR Activation	0.0513	PIK3CA,AKT1,MED1,NCOR1,NCOA3		0.154	MED1,NCOR1,NCOA3
UVA-Induced MAPK Signaling	0.0562	PIK3CA,RPS6KB2,RPS6KA3,PARP8,PLCL2		0.177	PARP4,RPS6KB2,TNKS2
Acute Phase Response Signaling	0.0575	MAP2K6,TRADD,PIK3CA,AKT1,MAP3K1,CEBPB,JAK2		0.414	TRAF6,TRADD,SOS1
Ephrin B Signaling	0.0631	ROCK2,ROCK1,VAV3,ITSN2		0.267	ROCK2,ITSN2
Toll-like Receptor Signaling	0.0631	MAP2K6,MAP3K1,TAB2,IRAK3		0.277	TRAF6,IRAK3
GM-CSF Signaling	0.0631	PIK3CA,AKT1,PPP3CB,JAK2		0.267	PPP3CB,SOS1
Insulin Receptor Signaling	0.0631	PIK3CA,AKT1,PPP1R12A,RPS6KB2,JAK2,GRB10		0.294	SOS1,RPS6KB2,GRB10
Chondroitin Sulfate Biosynthesis (Late Stages)	0.0646	CSGALNACT2,UST,HS2ST1		0.466	CSGALNACT2
IL-15 Signaling	0.0708	PIK3CA,AKT1,IL15,JAK2		NA	NA
Angiopoietin Signaling	0.0708	PIK3CA,AKT1,DOK2,RASA1		0.288	DOK2,SOS1
VDR/RXR Activation	0.0724	MED1,NCOR1,CEBPB,NCOA3		0.0912	MED1,NCOR1,NCOA3
Regulation of IL-2 Expression in Activated and Anergic T Lymphocytes	0.0759	NFAT5,PPP3CB,VAV3,MAP3K1		0.0955	NFAT5,PPP3CB,SOS1
Uracil Degradation II (Reductive)	0.0794	DPYD		0.0537	DPYD
Thymine Degradation	0.0794	DPYD		0.0537	DPYD
Tryptophan Degradation III (Eukaryotic)	0.0794	L3HYPDH,GCDH		0.274	GCDH
Growth Hormone Signaling	0.0851	PIK3CA,RPS6KB2,RPS6KA3,JAK2		NA	NA
Protein Kinase A Signaling	0.0871	ROCK2,ROCK1,AKAP13,PHKB,NFAT5,HIST1H1E,PPP3CB,PPP1R12A,H1FX,MAP3K1,PLCL2,ANAPC11		0.273	ROCK2,AKAP13,NFAT5,HIST1H1E,PHKB,PPP3CB,H1FX
3-phosphoinositide Degradation	0.0871	SET,PPP1R12A,PDXP,MTM1,NT5C,RASA1		NA	NA
Rac Signaling	0.0891	ABI2,PIK3CA,ARPC5L,MAP3K1,PIP5K1B		0.216	ARPC5L,PIKFYVE,ARPC3
Superpathway of Inositol Phosphate Compounds	0.0891	PLD4,SET,PIK3CA,PPP1R12A,PDXP,NT5C,PIP5K1B,RASA1		NA	NA
Docosahexaenoic Acid (DHA) Signaling	0.0912	PIK3CA,AKT1,BAX		0.515	BAX
IL-3 Signaling	0.0912	PIK3CA,AKT1,PPP3CB,JAK2		0.318	PPP3CB,SOS1
Leptin Signaling in Obesity	0.0933	PIK3CA,AKT1,PLCL2,JAK2		NA	NA
PEDF Signaling	0.0933	ROCK2,ROCK1,PIK3CA,AKT1		NA	NA
3-phosphoinositide Biosynthesis	0.0933	SET,PIK3CA,PPP1R12A,PDXP,NT5C,PIP5K1B,RASA1		NA	NA
D-myo-inositol-5-phosphate Metabolism	0.0977	PLD4,SET,PPP1R12A,PDXP,NT5C,RASA1		NA	NA
Role of Tissue Factor in Cancer	0.0977	PIK3CA,AKT1,PDXP,RPS6KA3,JAK2		NA	NA
Folate Polyglutamylation	0.0977	FPGS		NA	NA
Chondroitin Sulfate Biosynthesis	0.0977	CSGALNACT2,UST,HS2ST1		0.522	CSGALNACT2
Regulation of Actin-based Motility by Rho	0.103	ROCK1,PPP1R12A,ARPC5L,PIP5K1B		0.116	ARPC5L,PIKFYVE,ARPC3
IL-15 Production	0.105	IL15,JAK2		NA	NA
D-myo-inositol (1,4,5)-Trisphosphate Biosynthesis	0.105	PLD4,PIP5K1B		0.313	PIKFYVE
G¥±q Signaling	0.106	PLD4,ROCK2,ROCK1,PIK3CA,AKT1,PPP3CB		NA	NA
Dermatan Sulfate Biosynthesis	0.107	CSGALNACT2,UST,HS2ST1		0.535	CSGALNACT2
IL-8 Signaling	0.108	PLD4,ROCK2,ROCK1,PIK3CA,AKT1,BAX,IRAK3		0.286	TRAF6,ROCK2,IRAK3,BAX
Acute Myeloid Leukemia Signaling	0.113	MAP2K6,PIK3CA,AKT1,RPS6KB2		0.364	SOS1,RPS6KB2
FGF Signaling	0.113	MAP2K6,PIK3CA,AKT1,MAP3K1		NA	NA
IL-1 Signaling	0.116	MAP2K6,MAP3K1,TAB2,IRAK3		0.364	TRAF6,IRAK3
Chondroitin and Dermatan Biosynthesis	0.117	CSGALNACT2		0.0794	CSGALNACT2
Ceramide Biosynthesis	0.117	SPTLC2		0.0933	SPTLC2
PKC¥ª Signaling in T Lymphocytes	0.119	PIK3CA,NFAT5,PPP3CB,VAV3,MAP3K1		NA	NA
Estrogen Receptor Signaling	0.122	KAT2B,MED1,NCOR1,MED14,NCOA3		0.00204	POLR2G,MED1,SOS1,GTF2H5,NCOR1,NCOA3,MED14
Ceramide Signaling	0.123	PIK3CA,AKT1,MAP3K1,NSMAF		NA	NA
Cdc42 Signaling	0.125	PPP1R12A,ARPC5L,APC2,EXOC6,RASA1		0.535	ARPC5L,ARPC3
Wnt/¥_-catenin Signaling	0.126	CSNK2A2,AKT1,APC2,TLE4,BMPR2,SOX5		NA	NA
PCP pathway	0.134	ROCK2,ROCK1,CTHRC1		0.59	ROCK2
Adipogenesis pathway	0.134	AKT1,KAT2B,CLOCK,BMPR2,CEBPB		0.275	CLOCK,GTF2H5,BMPR2
Ceramide Degradation	0.135	ACER3		0.0933	ACER3
Calcium Signaling	0.136	RCAN1,MICU1,NFAT5,PPP3CB,MEF2A,SLC8A1		0.422	NFAT5,PPP3CB,MEF2A
Hypoxia Signaling in the Cardiovascular System	0.138	AKT1,BIRC6,UBE2E3		0.634	BIRC6
Role of JAK2 in Hormone-like Cytokine Signaling	0.139	JAK2,SH2B1		NA	NA
Ephrin Receptor Signaling	0.142	ROCK2,ROCK1,AKT1,ARPC5L,JAK2,RASA1		0.215	ROCK2,ARPC5L,SOS1,ARPC3
Endometrial Cancer Signaling	0.143	PIK3CA,AKT1,APC2		0.59	SOS1
IL-2 Signaling	0.143	CSNK2A2,PIK3CA,AKT1		0.59	SOS1
D-myo-inositol (1,4,5,6)-Tetrakisphosphate Biosynthesis	0.147	SET,PPP1R12A,PDXP,NT5C,RASA1		0.566	SET,PIKFYVE
D-myo-inositol (3,4,5,6)-tetrakisphosphate Biosynthesis	0.147	SET,PPP1R12A,PDXP,NT5C,RASA1		0.566	SET,PIKFYVE
VEGF Signaling	0.149	ROCK2,ROCK1,PIK3CA,AKT1		0.16	ROCK2,SOS1,EIF2S2
Cholecystokinin/Gastrin-mediated Signaling	0.153	ROCK2,ROCK1,MAP2K6,MEF2A		0.164	ROCK2,SOS1,MEF2A
UVB-Induced MAPK Signaling	0.153	PIK3CA,AKT1,RPS6KA3		NA	NA
Lymphotoxin ¥_ Receptor Signaling	0.157	PIK3CA,AKT1,LTB		NA	NA
SAPK/JNK Signaling	0.16	MAP4K3,TRADD,PIK3CA,MAP3K1		0.417	TRADD,SOS1
Role of NFAT in Regulation of the Immune Response	0.164	RCAN1,PIK3CA,NFAT5,AKT1,PPP3CB,MEF2A		0.106	NFAT5,CSNK1G1,PPP3CB,SOS1,MEF2A
Role of JAK1 and JAK3 in ¥_c Cytokine Signaling	0.167	PIK3CA,IL15,JAK2		NA	NA
Mouse Embryonic Stem Cell Pluripotency	0.168	PIK3CA,AKT1,BMPR2,JAK2		0.427	SOS1,BMPR2
Sphingosine and Sphingosine-1-phosphate Metabolism	0.17	ACER3		0.118	ACER3
Dendritic Cell Maturation	0.17	PIK3CA,AKT1,IL15,LTB,PLCL2,JAK2		NA	NA
Type I Diabetes Mellitus Signaling	0.172	MAP2K6,TRADD,PIAS1,JAK2		0.184	TRAF6,TRADD,PIAS1
Myc Mediated Apoptosis Signaling	0.173	PIK3CA,AKT1,BAX		0.252	SOS1,BAX
Role of MAPK Signaling in the Pathogenesis of Influenza	0.173	MAP2K6,AKT1,BAX		0.622	BAX
Notch Signaling	0.175	MFNG,LFNG		0.403	LFNG
April Mediated Signaling	0.182	NFAT5,MAP3K1		0.0166	TRAF6,NFAT5,TNFSF13
Xenobiotic Metabolism Signaling	0.187	MAP2K6,PIK3CA,UST,MED1,HS2ST1,MAP3K1,CES2,SCAND1		NA	NA
Netrin Signaling	0.19	NFAT5,PPP3CB		0.101	NFAT5,PPP3CB
B Cell Activating Factor Signaling	0.197	NFAT5,MAP3K1		0.11	TRAF6,NFAT5
Axonal Guidance Signaling	0.199	ROCK2,ROCK1,PIK3CA,ADAM20,NFAT5,AKT1,PPP3CB,ARPC5L,PLCL2,LNPEP,ADAM9,RASA1		NA	NA
Methylglyoxal Degradation III	0.203	AKR7A2		0.142	AKR7A2
GDNF Family Ligand-Receptor Interactions	0.203	PIK3CA,DOK2,RASA1		0.282	DOK2,SOS1
Neurotrophin/TRK Signaling	0.203	MAP2K6,PIK3CA,AKT1		NA	NA
Mechanisms of Viral Exit from Host Cells	0.204	SNF8,CHMP6		0.11	SNF8,CHMP6
IL-17A Signaling in Airway Cells	0.209	PIK3CA,AKT1,JAK2		NA	NA
Dermatan Sulfate Biosynthesis (Late Stages)	0.212	UST,HS2ST1		NA	NA
iCOS-iCOSL Signaling in T Helper Cells	0.218	PIK3CA,NFAT5,AKT1,PPP3CB		0.486	NFAT5,PPP3CB
Erythropoietin Signaling	0.219	PIK3CA,AKT1,JAK2		NA	NA
iNOS Signaling	0.219	JAK2,IRAK3		0.123	TRAF6,IRAK3
Cleavage and Polyadenylation of Pre-mRNA	0.22	PABPN1		NA	NA
Hematopoiesis from Multipotent Stem Cells	0.22	IL15		NA	NA
Mevalonate Pathway I	0.22	MVD		0.154	PMVK
Pancreatic Adenocarcinoma Signaling	0.222	PLD4,PIK3CA,AKT1,JAK2		NA	NA
Fc Epsilon RI Signaling	0.226	MAP2K6,PIK3CA,AKT1,VAV3		NA	NA
Thrombin Signaling	0.227	ROCK2,ROCK1,PIK3CA,AKT1,PPP1R12A,PLCL2		NA	NA
fMLP Signaling in Neutrophils	0.231	PIK3CA,NFAT5,PPP3CB,ARPC5L		0.0891	NFAT5,PPP3CB,ARPC5L,ARPC3
Role of NANOG in Mammalian Embryonic Stem Cell Pluripotency	0.231	PIK3CA,AKT1,BMPR2,JAK2		0.495	SOS1,BMPR2
Role of Oct4 in Mammalian Embryonic Stem Cell Pluripotency	0.234	PHC3,MEF2A		0.128	MEF2A,PHC3
FLT3 Signaling in Hematopoietic Progenitor Cells	0.236	PIK3CA,AKT1,RPS6KA3		NA	NA
Choline Biosynthesis III	0.236	PLD4		NA	NA
Guanosine Nucleotides Degradation III	0.236	NT5C		NA	NA
Sphingosine-1-phosphate Signaling	0.24	PIK3CA,ACER3,AKT1,PLCL2		NA	NA
PI3K/AKT Signaling	0.24	PIK3CA,AKT1,RPS6KB2,JAK2		0.508	SOS1,RPS6KB2
Signaling by Rho Family GTPases	0.24	ROCK2,ROCK1,PIK3CA,PPP1R12A,ARPC5L,PIP5K1B,SEPT1		0.446	ROCK2,ARPC5L,PIKFYVE,ARPC3
Prolactin Signaling	0.241	PIK3CA,CEBPB,JAK2		NA	NA
TNFR1 Signaling	0.25	TRADD,MAP3K1		0.488	TRADD
DNA Double-Strand Break Repair by Non-Homologous End Joining	0.251	XRCC4		NA	NA
nNOS Signaling in Skeletal Muscle Cells	0.251	SNTB2		NA	NA
Urate Biosynthesis/Inosine 5'-phosphate Degradation	0.251	NT5C		NA	NA
HIPPO signaling	0.252	PPP1R12A,CUL1,LATS1		NA	NA
NF-¥_B Activation by Viruses	0.258	PIK3CA,AKT1,MAP3K1		NA	NA
CCR3 Signaling in Eosinophils	0.258	ROCK2,ROCK1,PIK3CA,PPP1R12A		NA	NA
Cell Cycle: G2/M DNA Damage Checkpoint Regulation	0.265	KAT2B,CUL1		0.494	CCNB1
Cancer Drug Resistance By Drug Efflux	0.265	PIK3CA,AKT1		NA	NA
Apoptosis Signaling	0.269	ROCK1,BIRC6,BAX		0.348	BIRC6,BAX
14-3-3-mediated Signaling	0.271	PIK3CA,AKT1,PLCL2,BAX		NA	NA
Amyloid Processing	0.273	CSNK2A2,AKT1		NA	NA
RhoGDI Signaling	0.277	ROCK2,ROCK1,PPP1R12A,ARPC5L,PIP5K1B		0.215	ROCK2,ARPC5L,PIKFYVE,ARPC3
PPAR Signaling	0.28	MED1,NCOR1,SCAND1		0.0389	TRAF6,MED1,SOS1,NCOR1
CD27 Signaling in Lymphocytes	0.28	MAP2K6,MAP3K1		NA	NA
HMGB1 Signaling	0.281	MAP2K6,PIK3CA,AKT1,KAT2B		NA	NA
Adenosine Nucleotides Degradation II	0.282	NT5C		NA	NA
Superpathway of Geranylgeranyldiphosphate Biosynthesis I (via Mevalonate)	0.282	MVD		0.2	PMVK
Death Receptor Signaling	0.285	ROCK1,TRADD,PARP8		0.135	TRADD,PARP4,TNKS2
Semaphorin Signaling in Neurons	0.288	ROCK2,ROCK1		0.515	ROCK2
Fc¥_RIIB Signaling in B Lymphocytes	0.295	PIK3CA,AKT1		NA	NA
Aryl Hydrocarbon Receptor Signaling	0.299	NCOA7,MED1,BAX,NCOA3		0.286	MED1,BAX,NCOA3
Salvage Pathways of Pyrimidine Ribonucleotides	0.302	MAP2K6,UCK1,HIPK1		0.373	UCK1,HIPK1
Melanocyte Development and Pigmentation Signaling	0.308	PIK3CA,RPS6KB2,RPS6KA3		0.388	SOS1,RPS6KB2
Th1 and Th2 Activation Pathway	0.308	MAP2K6,PIK3CA,IKZF1,BMPR2,JAK2		NA	NA
Melanoma Signaling	0.31	PIK3CA,AKT1		NA	NA
Valine Degradation I	0.31	HIBCH		NA	NA
Wnt/Ca+ pathway	0.318	NFAT5,PLCL2		0.548	NFAT5
ErbB Signaling	0.319	MAP2K6,PIK3CA,AKT1		NA	NA
CTLA4 Signaling in Cytotoxic T Lymphocytes	0.324	PIK3CA,AKT1,JAK2		NA	NA
Cardiomyocyte Differentiation via BMP Receptors	0.325	BMPR2		0.232	BMPR2
Purine Nucleotides Degradation II (Aerobic)	0.325	NT5C		NA	NA
DNA damage-induced 14-3-3ÐÑ Signaling	0.325	AKT1		NA	NA
Antioxidant Action of Vitamin C	0.33	PLD4,PLCL2,JAK2		NA	NA
Phospholipase C Signaling	0.335	PLD4,NFAT5,PPP3CB,PPP1R12A,MEF2A,RPS6KA3		0.406	NFAT5,PPP3CB,SOS1,MEF2A
Regulation of the Epithelial-Mesenchymal Transition Pathway	0.337	MAP2K6,PIK3CA,AKT1,ZEB2,JAK2		NA	NA
AMPK Signaling	0.34	PBRM1,PIK3CA,AKT1,KAT2B,PFKL		NA	NA
Induction of Apoptosis by HIV1	0.34	TRADD,BAX		0.0501	TRADD,BBC3,BAX
MSP-RON Signaling Pathway	0.34	PIK3CA,JAK2		NA	NA
Phospholipases	0.34	PLD4,PLCL2		NA	NA
Th2 Pathway	0.349	PIK3CA,IKZF1,BMPR2,JAK2		NA	NA
NAD Salvage Pathway II	0.352	NT5C		NA	NA
Production of Nitric Oxide and Reactive Oxygen Species in Macrophages	0.356	PIK3CA,AKT1,PPP1R12A,MAP3K1,JAK2		NA	NA
ILK Signaling	0.356	MAP2K6,PIK3CA,AKT1,PPP1R12A,TMSB10/TMSB4X		NA	NA
mTOR Signaling	0.365	PLD4,PIK3CA,AKT1,RPS6KB2,RPS6KA3		NA	NA
PXR/RXR Activation	0.371	AKT1,CES2		NA	NA
Clathrin-mediated Endocytosis Signaling	0.372	CSNK2A2,PIK3CA,EPS15,PPP3CB,ARPC5L		0.516	PPP3CB,ARPC5L,ARPC3
Pyridoxal 5'-phosphate Salvage Pathway	0.378	MAP2K6,HIPK1		0.59	HIPK1
Thrombopoietin Signaling	0.385	PIK3CA,JAK2		0.596	SOS1
IL-22 Signaling	0.391	AKT1		NA	NA
Tumoricidal Function of Hepatic Natural Killer Cells	0.391	BAX		0.284	BAX
Role of JAK1, JAK2 and TYK2 in Interferon Signaling	0.391	JAK2		NA	NA
Glycolysis I	0.391	PFKL		NA	NA
Agrin Interactions at Neuromuscular Junction	0.399	LAMB1,UTRN		0.607	UTRN
Role of IL-17A in Arthritis	0.399	MAP2K6,PIK3CA		NA	NA
Role of JAK family kinases in IL-6-type Cytokine Signaling	0.404	JAK2		NA	NA
ErbB2-ErbB3 Signaling	0.406	PIK3CA,AKT1		0.612	SOS1
Chemokine Signaling	0.406	ROCK2,PPP1R12A		0.612	ROCK2
HGF Signaling	0.413	PIK3CA,AKT1,MAP3K1		NA	NA
Melatonin Signaling	0.414	MAP2K6,PLCL2		NA	NA
Antiproliferative Role of TOB in T Cell Signaling	0.416	CUL1		NA	NA
TREM1 Signaling	0.421	AKT1,JAK2		NA	NA
ErbB4 Signaling	0.421	PIK3CA,AKT1		0.622	SOS1
Superpathway of Cholesterol Biosynthesis	0.428	MVD		0.313	PMVK
Synaptic Long Term Potentiation	0.43	PPP3CB,PPP1R12A,PLCL2		NA	NA
CXCR4 Signaling	0.433	ROCK2,ROCK1,PIK3CA,AKT1		NA	NA
Gap Junction Signaling	0.433	PIK3CA,AKT1,PPP3CB,PLCL2		0.406	CSNK1G1,PPP3CB,SOS1
Role of Wnt/GSK-3¥_ Signaling in the Pathogenesis of Influenza	0.435	APC2,NCOA3		NA	NA
Aldosterone Signaling in Epithelial Cells	0.438	PIK3CA,DNAJC13,PLCL2,PIP5K1B		0.406	SOS1,PIKFYVE,DNAJC13
Integrin Signaling	0.438	ROCK1,PIK3CA,AKT1,PPP1R12A,ARPC5L		0.337	ARPC5L,SOS1,PIKFYVE,ARPC3
TNFR2 Signaling	0.44	MAP3K1		NA	NA
Renin-Angiotensin Signaling	0.441	PIK3CA,MAP3K1,JAK2		NA	NA
Role of PI3K/AKT Signaling in the Pathogenesis of Influenza	0.442	PIK3CA,AKT1		NA	NA
STAT3 Pathway	0.442	BMPR2,JAK2		NA	NA
Natural Killer Cell Signaling	0.446	PIK3CA,AKT1,VAV3		NA	NA
Germ Cell-Sertoli Cell Junction Signaling	0.455	MAP2K6,PIK3CA,AKT1,MAP3K1		NA	NA
CD40 Signaling	0.469	MAP2K6,PIK3CA		NA	NA
Non-Small Cell Lung Cancer Signaling	0.469	PIK3CA,AKT1		NA	NA
Estrogen-Dependent Breast Cancer Signaling	0.469	PIK3CA,AKT1		NA	NA
G Protein Signaling Mediated by Tubby	0.473	JAK2		NA	NA
Molecular Mechanisms of Cancer	0.481	MAP2K6,PIK3CA,AKT1,TAB2,BMPR2,BAX,JAK2,RASA1		NA	NA
Renal Cell Carcinoma Signaling	0.483	PIK3CA,AKT1		NA	NA
Inhibition of Angiogenesis by TSP1	0.484	AKT1		NA	NA
Circadian Rhythm Signaling	0.494	CLOCK		0.368	CLOCK
TWEAK Signaling	0.494	TRADD		0.377	TRADD
p70S6K Signaling	0.499	PIK3CA,AKT1,PLCL2		NA	NA
Th1 Pathway	0.499	MAP2K6,PIK3CA,JAK2		NA	NA
P2Y Purigenic Receptor Signaling Pathway	0.504	PIK3CA,AKT1,PLCL2		NA	NA
Oncostatin M Signaling	0.505	JAK2		0.377	SOS1
Altered T Cell and B Cell Signaling in Rheumatoid Arthritis	0.508	IL15,LTB		0.318	TNFSF13,LTB
Small Cell Lung Cancer Signaling	0.515	PIK3CA,AKT1		NA	NA
IL-17A Signaling in Fibroblasts	0.515	CEBPB		0.385	TRAF6
¥±-Adrenergic Signaling	0.521	PHKB,SLC8A1		NA	NA
Retinol Biosynthesis	0.525	CES2		NA	NA
Complement System	0.525	CFD		0.394	MASP2
Neuregulin Signaling	0.527	AKT1,RPS6KB2		0.333	SOS1,RPS6KB2
LPS-stimulated MAPK Signaling	0.527	MAP2K6,PIK3CA		NA	NA
Cardiac ¥_-adrenergic Signaling	0.528	AKAP13,PPP1R12A,SLC8A1		NA	NA
TGF-¥_ Signaling	0.533	MAP2K6,BMPR2		NA	NA
Triacylglycerol Degradation	0.535	CES2		NA	NA
Huntington's Disease Signaling	0.538	PIK3CA,AKT1,NCOR1,BAX,RASA1		0.424	POLR2G,SOS1,NCOR1,BAX
HER-2 Signaling in Breast Cancer	0.54	PIK3CA,AKT1		NA	NA
VEGF Family Ligand-Receptor Interactions	0.54	PIK3CA,AKT1		NA	NA
Hereditary Breast Cancer Signaling	0.543	PBRM1,PIK3CA,AKT1		0.0457	POLR2G,PBRM1,MSH6,ARID2,CCNB1
Cell Cycle Control of Chromosomal Replication	0.545	ORC3		NA	NA
tRNA Charging	0.545	FARSA		0.411	FARSA
Crosstalk between Dendritic Cells and Natural Killer Cells	0.546	IL15,LTB		NA	NA
Human Embryonic Stem Cell Pluripotency	0.548	PIK3CA,AKT1,BMPR2		NA	NA
tRNA Splicing	0.553	TSEN54		NA	NA
Ovarian Cancer Signaling	0.562	PIK3CA,AKT1,RPS6KB2		0.59	MSH6,RPS6KB2
Epithelial Adherens Junction Signaling	0.562	AKT1,ARPC5L,BMPR2		0.316	ARPC5L,ARPC3,BMPR2
Transcriptional Regulatory Network in Embryonic Stem Cells	0.562	SET		0.427	SET
Reelin Signaling in Neurons	0.564	PIK3CA,AKT1		NA	NA
Prostate Cancer Signaling	0.564	PIK3CA,AKT1		NA	NA
IL-12 Signaling and Production in Macrophages	0.568	PIK3CA,AKT1,CEBPB		NA	NA
Role of Hypercytokinemia/hyperchemokinemia in the Pathogenesis of Influenza	0.571	IL15		NA	NA
Role of IL-17F in Allergic Inflammatory Airway Diseases	0.571	RPS6KA3		0.435	TRAF6
Role of p14/p19ARF in Tumor Suppression	0.581	PIK3CA		NA	NA
IL-9 Signaling	0.605	PIK3CA		NA	NA
nNOS Signaling in Neurons	0.614	PPP3CB		0.473	PPP3CB
