# Supplementary material for: Gene expression associated with PTSD in World Trade Center responders: An RNA sequencing study
Source: Transl Psychiatry. 2017 Dec 18;7:1297. doi: 10.1038/s41398-017-0050-1 (PMC5802695; doi:10.1038/s41398-017-0050-1)
Supplement: Supplementary file 5 — Supplementary Table 4 [file 41398_2017_50_MOESM5_ESM.csv]

Gene body counts analysis			Gene exon counts analysis
Gene	Coefficient		Gene	Coefficient
ANO5	0.00508		ACER3	0.00502
C7orf71	0.00218		ANK3	9.02E-05
CES2	-0.000651		BRMS1	-0.0126
CFD	-0.00011		BTBD7	0.00331
FOXN2	0.000211		C5orf30	0.025
L3HYPDH	0.0239		CCDC28A	-0.001
LIX1L	0.00292		DOCK9	0.000637
LOC645166	-0.0154		DSN1	-0.0189
LONP2	0.000272		EIF2S2	-0.00029
01-Mar	0.00312		FBXL12	-0.00156
MED1	0.00246		HDGFRP2	-0.0094
PABPN1	-0.00267		HEATR5B	0.00168
PDXP	-0.0121		LONP2	0.00474
PEX11B	-0.00118		LRRC8C	0.00176
PTCD1	-0.0106		01-Mar	0.00399
RAB6A	0.00157		MASP2	0.0013
RSPRY1	0.0016		PEX11B	-0.0173
SCAND2P	-0.00347		PRUNE2	0.00523
SLC25A53	0.00314		PSMD7	-0.000548
SMA5	0.000491		RFWD3	0.00952
SMN1	2.80E-05		SLC16A7	5.12E-05
SMN2	2.66E-05		SPATS2	0.0217
SNF8	-0.00532		STX6	0.0029
SOX5	0.000186		UCK1	-0.00478
SSU72	-0.00259		WDR5	-0.0013
TCTN1	-0.000683		YOD1	5.76E-05
TMEM206	0.00297
TXLNB	0.013
UST	0.000137
YOD1	5.26E-05
