# Supplementary material for: Gene expression associated with PTSD in World Trade Center responders: An RNA sequencing study
Source: Transl Psychiatry. 2017 Dec 18;7:1297. doi: 10.1038/s41398-017-0050-1 (PMC5802695; doi:10.1038/s41398-017-0050-1)
Supplement: Supplementary file 6 — Supplementary Table 5 [file 41398_2017_50_MOESM6_ESM.csv]

	Discovery					Replication
rs1360780	Control	PTSD	P-value		rs1360780	Control	PTSD	P-value
CC	62	32			CC	34	12
CC/CT	76	25	0.2049		CC/CT	29	12	0.9274
rs3800373	Control	PTSD	P-value		rs3800373	Control	PTSD	P-value
TT	66	34			TT	33	12
GT/GG	72	23	0.1787		GT/GG	30	12	1
rs9296158	Control	PTSD	P-value		rs9296158	Control	PTSD	P-value
GG	65	31			GG	33	12
AA/AG	73	26	0.4425		AA/AG	30	12	1
rs9470080	Control	PTSD	P-value		rs9470080	Control	PTSD	P-value
CC	59	29			CC	31	10
CC/CT	79	28	0.3796		CC/CT	32	14	0.697
