# Supplementary material for: Gene expression associated with PTSD in World Trade Center responders: An RNA sequencing study
Source: Transl Psychiatry. 2017 Dec 18;7:1297. doi: 10.1038/s41398-017-0050-1 (PMC5802695; doi:10.1038/s41398-017-0050-1)
Supplement: Supplementary file 7 — Supplementary Table 6 [file 41398_2017_50_MOESM7_ESM.csv]

black module				grey60 module				pink module				red module
	Description	FDR			Description	p.adjust			Description	p.adjust			Description	p.adjust
	KEGG				KEGG				KEGG				KEGG
hsa04120	Ubiquitin mediated proteolysis	0		hsa04371	Apelin signaling pathway	0.013		hsa04145	Phagosome	0.033		hsa03030	DNA replication	0.416
hsa04215	Apoptosis - multiple species	0.242		hsa04520	Adherens junction	0.057		hsa04144	Endocytosis	0.153		hsa04110	Cell cycle	0.416
hsa00514	Other types of O-glycan biosynthesis	0.345		hsa05210	Colorectal cancer	0.057		hsa05418	Fluid shear stress and atherosclerosis	0.215		hsa04115	p53 signaling pathway	0.416
hsa04070	Phosphatidylinositol signaling system	0.345		hsa05212	Pancreatic cancer	0.057		hsa04670	Leukocyte transendothelial migration	0.215		hsa02010	ABC transporters	0.416
hsa01524	Platinum drug resistance	0.345		hsa05200	Pathways in cancer	0.057		hsa05132	Salmonella infection	0.215		hsa04722	Neurotrophin signaling pathway	0.665
hsa03018	RNA degradation	0.377		hsa05167	Kaposi's sarcoma-associated herpesvirus infection	0.057		hsa05152	Tuberculosis	0.215		hsa05223	Non-small cell lung cancer	0.665
hsa03015	mRNA surveillance pathway	0.595		hsa05216	Thyroid cancer	0.066		hsa04666	Fc gamma R-mediated phagocytosis	0.215		hsa04140	Autophagy - animal	0.725
hsa04910	Insulin signaling pathway	0.679		hsa04136	Autophagy - other	0.07		hsa04142	Lysosome	0.215		hsa05131	Shigellosis	0.725
hsa03440	Homologous recombination	0.679		hsa04659	Th17 cell differentiation	0.073		hsa04010	MAPK signaling pathway	0.215		hsa05220	Chronic myeloid leukemia	0.789
hsa05418	Fluid shear stress and atherosclerosis	0.679		hsa04216	Ferroptosis	0.087		hsa04662	B cell receptor signaling pathway	0.215		hsa03420	Nucleotide excision repair	0.789
	BP				BP				BP				BP
GO:0007064	mitotic sister chromatid cohesion	0.523		GO:2001252	positive regulation of chromosome organization	0		GO:0036230	granulocyte activation	0		GO:0044782	cilium organization	0.573
GO:0007062	sister chromatid cohesion	0.523		GO:0007063	regulation of sister chromatid cohesion	0.001		GO:0002446	neutrophil mediated immunity	0		GO:0060271	cilium assembly	0.938
GO:0007020	microtubule nucleation	0.523		GO:0033044	regulation of chromosome organization	0.001		GO:0002283	neutrophil activation involved in immune response	0		GO:0032006	regulation of TOR signaling	0.938
GO:0032786	positive regulation of DNA-templated transcription, elongation	0.523		GO:0016050	vesicle organization	0.001		GO:0043312	neutrophil degranulation	0		GO:0006892	post-Golgi vesicle-mediated transport	0.938
GO:0034243	regulation of transcription elongation from RNA polymerase II promoter	0.523		GO:0033045	regulation of sister chromatid segregation	0.002		GO:0042119	neutrophil activation	0		GO:1901068	guanosine-containing compound metabolic process	0.938
GO:0032784	regulation of DNA-templated transcription, elongation	0.523		GO:0051983	regulation of chromosome segregation	0.005		GO:0043300	regulation of leukocyte degranulation	0.33		GO:0071897	DNA biosynthetic process	0.938
GO:0006914	autophagy	0.523		GO:1905269	positive regulation of chromatin organization	0.006		GO:0000729	DNA double-strand break processing	0.363		GO:2000278	regulation of DNA biosynthetic process	0.938
GO:0070979	protein K11-linked ubiquitination	0.523		GO:0007064	mitotic sister chromatid cohesion	0.015		GO:1902905	positive regulation of supramolecular fiber organization	0.377		GO:0000723	telomere maintenance	0.938
GO:0060271	cilium assembly	0.523		GO:0045947	negative regulation of translational initiation	0.015		GO:0008360	regulation of cell shape	0.402		GO:0007031	peroxisome organization	0.938
GO:0006312	mitotic recombination	0.523		GO:0008654	phospholipid biosynthetic process	0.015		GO:0060627	regulation of vesicle-mediated transport	0.431		GO:0031929	TOR signaling	0.938
	CC				CC				CC				CC
GO:0005938	cell cortex	0.001		GO:0090575	RNA polymerase II transcription factor complex	0.017		GO:0042581	specific granule	0.002		GO:0005657	replication fork	0.014
GO:0099568	cytoplasmic region	0.009		GO:0044798	nuclear transcription factor complex	0.017		GO:0034774	secretory granule lumen	0.004		GO:0055029	nuclear DNA-directed RNA polymerase complex	0.099
GO:0005813	centrosome	0.022		GO:0005765	lysosomal membrane	0.017		GO:0060205	cytoplasmic vesicle lumen	0.004		GO:0000428	DNA-directed RNA polymerase complex	0.099
GO:0016607	nuclear speck	0.022		GO:0098852	lytic vacuole membrane	0.017		GO:0031983	vesicle lumen	0.004		GO:0030880	RNA polymerase complex	0.099
GO:0070603	SWI/SNF superfamily-type complex	0.036		GO:0005774	vacuolar membrane	0.029		GO:0101002	ficolin-1-rich granule	0.005		GO:0005813	centrosome	0.239
GO:0044454	nuclear chromosome part	0.177		GO:0005819	spindle	0.04		GO:1904813	ficolin-1-rich granule lumen	0.005		GO:0008023	transcription elongation factor complex	0.239
GO:0008023	transcription elongation factor complex	0.177		GO:0005667	transcription factor complex	0.04		GO:0070820	tertiary granule	0.01		GO:0043596	nuclear replication fork	0.497
GO:0035371	microtubule plus-end	0.177		GO:0005942	phosphatidylinositol 3-kinase complex	0.075		GO:0030670	phagocytic vesicle membrane	0.013		GO:0061695	transferase complex, transferring phosphorus-containing groups	0.524
GO:0000785	chromatin	0.18		GO:0005643	nuclear pore	0.075		GO:1904724	tertiary granule lumen	0.017		GO:0043601	nuclear replisome	0.727
GO:0000242	pericentriolar material	0.226		GO:0019898	extrinsic component of membrane	0.075		GO:0005766	primary lysosome	0.017		GO:0030894	replisome	0.727
	MF				MF			34	MF			34	MF
GO:0017112	Rab guanyl-nucleotide exchange factor activity	0.138		GO:0097718	disordered domain specific binding	0.001		GO:0048029	monosaccharide binding	0.465		GO:0016887	ATPase activity	0.003
GO:0019787	ubiquitin-like protein transferase activity	0.138		GO:0035064	methylated histone binding	0.097		GO:0042169	SH2 domain binding	0.465		GO:0042623	ATPase activity, coupled	0.003
GO:0000979	RNA polymerase II core promoter sequence-specific DNA binding	0.165		GO:0033613	activating transcription factor binding	0.097		GO:0042162	telomeric DNA binding	0.465		GO:0016776	phosphotransferase activity, phosphate group as acceptor	0.026
GO:0070063	RNA polymerase binding	0.165		GO:0046332	SMAD binding	0.097		GO:0004721	phosphoprotein phosphatase activity	0.477		GO:0008094	DNA-dependent ATPase activity	0.087
GO:0004842	ubiquitin-protein transferase activity	0.165		GO:0070840	dynein complex binding	0.097		GO:0016894	endonuclease activity, active with either ribo- or deoxyribonucleic acids and producing 3'-phosphomonoesters	0.477		GO:0004674	protein serine/threonine kinase activity	0.508
GO:0051020	GTPase binding	0.165		GO:0070412	R-SMAD binding	0.097		GO:0016746	transferase activity, transferring acyl groups	0.477		GO:0051539	4 iron, 4 sulfur cluster binding	0.508
GO:0061631	ubiquitin conjugating enzyme activity	0.165		GO:0031625	ubiquitin protein ligase binding	0.097		GO:0004722	protein serine/threonine phosphatase activity	0.477		GO:0051536	iron-sulfur cluster binding	0.508
GO:0061650	ubiquitin-like protein conjugating enzyme activity	0.165		GO:0044389	ubiquitin-like protein ligase binding	0.097		GO:0016782	transferase activity, transferring sulfur-containing groups	0.477		GO:0051540	metal cluster binding	0.508
GO:0043175	RNA polymerase core enzyme binding	0.177		GO:0042393	histone binding	0.097		GO:0005080	protein kinase C binding	0.477		GO:0015631	tubulin binding	0.536
GO:0017016	Ras GTPase binding	0.177		GO:0004842	ubiquitin-protein transferase activity	0.097		GO:0004520	endodeoxyribonuclease activity	0.678		GO:0019201	nucleotide kinase activity	0.536
