# Supplementary material for: Gene expression associated with PTSD in World Trade Center responders: An RNA sequencing study
Source: Transl Psychiatry. 2017 Dec 18;7:1297. doi: 10.1038/s41398-017-0050-1 (PMC5802695; doi:10.1038/s41398-017-0050-1)
Supplement: Supplementary file 8 — Supplementary Table 7 [file 41398_2017_50_MOESM8_ESM.csv]

All	Current	Past	Never	P-value
	N = 81	N = 42	N = 201
PCL
Mean (SD)	57.14 (12.33)	37.39 (12.82)	23.16 (9.26)	< 0.0001
MDD N (%)
Lifetime	56 (0.76)	19 (0.45)	23 (0.12)	< 0.0001
Never	18 (0.24)	23 (0.55)	173 (0.88)
Anxiety N (%)
No	37 (0.47)	21 (0.50)	181 (0.91)	< 0.0001
Yes	42 (0.53)	21 (0.50)	17 (0.09)
GERD N (%)
No	17 (0.22)	11 (0.26)	108 (0.55)	< 0.0001
Yes	62 (0.78)	31 (0.74)	90 (0.45)
URD N (%)
No	14 (0.18)	11 (0.26)	69 (0.35)	0.016
Yes	65 (0.82)	31 (0.74)	129 (0.65)
LRD N (%)
No	19 (0.24)	13 (0.31)	121 (0.61)	< 0.0001
Yes	60 (0.76)	29 (0.69)	77 (0.39)
Discovery	Current		Never	P-value
	N = 57		N = 138
PCL
Mean (SD)	57.14 (11.61)		22.79 (9.15)	< 0.0001
MDD N (%)
Lifetime	40 (0.77)		13 (0.10)	< 0.0001
Never	12 (0.23)		121 (0.91)
Anxiety N (%)
No	26 (0.46)		129 (0.94)	< 0.0001
Yes	30 (0.54)		8 (0.06)
GERD N (%)
No	11 (0.20)		75 (0.55)	< 0.0001
Yes	45 (0.80)		62 (0.45)
URD N (%)
No	9 (0.16)		44 (0.32)	0.038
Yes	47 (0.84)		93 (0.68)
LRD N (%)
No	14 (0.25)		87 (0.64)	< 0.0001
Yes	42 (0.75)		50 (0.36)
Replication	Current		Never	P-value
	N = 24		N = 63
PCL
Mean (SD)	57.15 (14.14)		23.97 (9.52)	< 0.0001
MDD N (%)
Lifetime	16 (0.73)		10 (0.16)	< 0.0001
Never	6 (0.27)		52 (0.84)
Anxiety N (%)
No	11 (0.48)		52 (0.85)	0.0012
Yes	12 (0.52)		9 (0.15)
GERD N (%)
No	6 (0.26)		33 (0.54)	0.04
Yes	17 (0.74)		28 (0.46)
URD N (%)
No	5 (0.22)		25 (0.41)	0.17
Yes	18 (0.78)		36 (0.59)
LRD N (%)
No	5 (0.22)		34 (0.56)	0.011
Yes	18 (0.78)		27 (0.44)
